# Supplementary material for: Identification of Candidate Biomarker and Drug Targets for Improving Endometrial Cancer Racial Disparities
Source: Int J Mol Sci. 2022 Jul 14;23(14):7779. doi: 10.3390/ijms23147779 (PMC9318530; doi:10.3390/ijms23147779)
Supplement: Supplementary file 1 [file ijms-23-07779-s001.zip]

Archive with 1 entries (1 files):
- ijms-1774424-supplementary.xlsx
