# Supplementary material for: Identification of Candidate Biomarker and Drug Targets for Improving Endometrial Cancer Racial Disparities
Source: Int J Mol Sci. 2022 Jul 14;23(14):7779. doi: 10.3390/ijms23147779 (PMC9318530; doi:10.3390/ijms23147779)
Supplement: Supplementary file 1 [file ijms-23-07779-s001.zip › ijms-1774424-supplementary.xlsx]

## Sheet: Sheet1
Protein	A1	A2	A3	A4	A5	A6	A7	A8	A9	A10	AA1	AA2	AA3	AA4	AA5	AA6	AA7	AA8	AA9	AA10	AA11	AA12	I1	I2	I3	I4	I5	I6	I7	I8	I9	I10	I11	I12	Mix_p1	Mix_p2	Mix_p3	Mix_p4	Mix_p5	Mix_p6	Negative_p1	Negative_p2	Negative_p3	Negative_p4	Negative_p5	Negative_p6	W1	W2	W3
P21333	0	4123.91	1423.51	7854.17	1136.82	3019.64	2205.05	1124.79	5928.42	6868.5	1967.85	16513.1	1470.26	1813.96	24966.2	2028.47	2377.43	5635	7.81694	18185.5	1424	1224.02	1744.98	18426.2	3678.27	5067.76	21708.6	6098.11	4294.36	19623.9	25621.9	3110.25	1742.75	1890.11	5874.91	4696.73	5349.75	5067.18	4253	4527.41	45839.2	38506.5	43432.7	39208	30134.9	38576.4	737.008	3562.64	4437.16
Q9P2E9	0	2252.58	2525.22	4292.29	1312.05	2137.49	1924.85	1191.59	3585.7	2872.64	1173.83	3406.18	1619.55	2977.99	3110.03	2112.75	5155.73	2654.23	0	15725.4	3451.28	2512.62	1509.51	1911.44	2058.99	6947.19	1232.81	2719.12	5950.36	5408.72	7120.26	6701.66	2861.5	1261.49	2420.02	3488.85	2936.99	3334.27	3016.23	3205.26	24384.2	35051.6	30049.9	30218	27242.6	31759.2	863.726	2091.82	9285.81
A0A6Q8PFE4	0	1871.42	824.661	1969.77	782.794	1659.03	521.708	221.992	1212.18	806.924	1370.89	1268.5	238.595	767.675	1847.02	911.116	818.316	1287.13	0	8718.65	353.153	402.906	770.868	1963.52	748.416	1580.34	981.689	1507.99	704.893	1149.83	4015.09	974.99	812.906	100.044	1595.84	1450.13	1294.36	1003.71	1077.08	1143.94	18348.4	18067.3	14506.7	12835.7	11074.7	13833.3	427.53	1280.13	1279.28
P06733	3.41407	4773.5	4266.14	2976.34	9121.91	6741.84	1531.86	631.137	4880.45	5161.74	6552.05	4199.9	1666.55	5423.91	5543.64	7449.06	7882.72	4894.15	0	8804.88	3748.4	6948.49	2203.26	2661.46	11409.1	6430.99	1663	2592.52	8979.76	5446.74	5133.13	6835.54	15042.2	1166.68	4804.48	3597.99	6174.42	4053.34	4071.98	4059.58	38447.3	29701.7	54964.9	34279.6	30529.9	35305.8	2647.7	3186.87	14586.1
P07900	0	7608.96	4485.6	3873.99	6057.55	5494.41	2437.84	1035.1	3864.55	4241.62	6380.95	3508.62	2663.64	7667.21	4759.85	4969.31	5842.29	5912.04	0	21014	2219.34	1503.59	2518.72	4249.21	1177.25	5608.67	1520.75	4327.36	3628.77	2919.65	7676.62	3846.3	17622.4	252.979	5287.5	5181.36	4643.92	4707.73	3303.8	4256.73	56735.1	56711	51593.9	45282.9	32818.4	42954.5	2939.75	3516.97	8459.5
P01024	0	3776.2	13250.2	17268.5	4385.45	3110.25	1528.12	10165.3	16021.7	8819.42	2216.75	5493.62	571.985	3131.52	13460.6	2319.49	5939.05	3562.84	0	17155.5	12469	8936.39	1049.88	5761.24	3420.9	4089.24	4214.35	2515.74	10171.5	4097.99	8370.75	6695.89	4973.41	1763.04	4587.61	4834.51	4615.47	4113.8	3808.09	5462.67	31955.5	40082.7	33486.8	31178.7	25309.9	40564.8	2607.93	2518.69	4470.96
P62736	0	2500.58	1495.45	4701.2	1566.55	2321.79	2247.13	799.862	2725.09	1734.23	1668.53	3392.09	440.102	1900.89	7730.08	1790.74	3006.91	3409.7	7.84666	14990.3	1507.8	1155.16	1525.72	5070.49	1648.33	4584.12	5805.62	4900.4	2419.8	5890.27	13240.6	2227.33	1583.09	536.728	2651.26	2868.51	3014.8	3292.29	2393.65	2717.17	33313.7	35632.5	39097.4	32415.3	24594.1	31184.7	694.64	2278.8	4217.27
P08238	#N/A	1932.63	1383.15	1391.09	2341.67	2731.73	903.315	338.027	1526.71	1436.62	2043.56	854.891	763.317	1451.08	2013.02	2100.66	1306.32	2396.46	0	11042.6	354.672	367.482	680.324	1191.49	511.539	1650.24	566.027	1968.21	693.637	979.424	3858.83	1078.08	5474.7	50.8952	1414.26	1969.76	1707.51	1679.01	1411.64	1569.9	15046.3	21728.5	15817.2	17729.1	13200.2	16378.7	564.262	725.28	1588.8
P14625	46.3033	3483.15	2971.11	3358.51	3887.55	4873.36	2323.62	820.017	4488.53	5816.51	5721.02	3358.08	1974.63	3349.16	5544.85	4039.42	3805.43	4765.26	0	23323.6	1782.56	1691.12	1806.46	3961.8	1503.43	5115.2	1558.95	3475.96	2368.96	3772.44	7256.64	5090.82	6113.75	334.062	3997.34	3513.48	4234.76	3053.12	2882.3	3129.73	52796.4	44073.5	54796.6	37591.6	33428	42238.5	1318.99	2316.38	8655.45
Q09666	225.257	4649.55	6506.3	8437.02	2326.75	2938.24	2046.18	1089.52	7101.69	9369.99	7388.36	10816.2	1770.58	5356.06	13860.8	4283.46	5815.44	4386.24	0	10899.5	6715.9	5537.09	2384.92	5843.17	17908	11265.1	7506.64	4270.77	4833.23	9482.52	12034.8	8251.84	8987.73	2897.12	5475.44	6550.1	4996.07	4545.47	4298.01	6128.78	26929.6	33731	25167.8	25072.9	20246.3	32164.8	2650.3	4390.03	17367.2
P14618	11.8781	4488.25	6073.41	3257.01	8122.13	6393.1	1172.66	805.477	5158.78	4350.22	5754.35	2990.84	860.388	7339.35	3192.57	4060.59	8566.25	6567.19	0	19929	2978.97	1119.2	2125.09	2369.47	21666.4	6513.93	1392.86	2520.45	6290.19	4032.52	6751.73	6215.24	5008.49	283.167	4461.85	4052.16	4738.19	4127.99	4112.92	3718.3	33377.1	32927.2	34783.7	29216.6	28834.5	25654.5	3345.52	2666.65	10557
P11021	0	5070.17	4393.71	4498.19	1919.47	3461.95	2655.69	480.119	4769.46	4782.4	5251.19	7305.84	3006.67	4628.56	4934.33	3570.76	5757.35	5501.55	0	12104.4	3938.86	4939.92	2322.67	4656.8	4423.65	10653	1277.92	3283.34	7530.58	4940.52	7404.4	11336.9	5069.22	1215	6033.37	5538.19	5585.89	4087.38	3398.7	4794.69	60895.8	59014.7	56067.5	40677.5	31974.6	44657.7	2904.41	4305.43	18873.9
Q9Y490	0	2116.47	1114.26	2969.47	1544.64	2826.83	914.523	506.896	3539.23	3433.6	1388.2	5192.56	642.145	1671.69	7683.89	2263.05	1987.47	3030.6	0	12039.3	1005.11	1274.98	956.367	3204.37	1219.67	2473.25	3472.03	1580.42	1592.41	5962.18	6126.16	2647.83	1714.61	695.651	2581.15	1785.06	2441.79	2018.2	2044.17	2068.33	19540.3	13476.6	18328.8	15468.5	15399	15291.3	1020.39	1184.03	3960.98
P00558	68.7792	4032.75	4882.97	3585.73	11827.7	5765.31	1051.42	452.622	4955.04	6404.54	9135.57	2902.4	1167.27	11306.4	6236.71	8417.75	3658.19	4797.4	0	12505.7	1195.57	2484.15	2708.44	2777.72	21025.1	4345.38	1832.72	3227.83	4662.8	4042.69	4277.22	2793.35	11663.1	299.799	4958.51	4100.76	5321.07	3509.1	3080.85	3368.01	44065.6	39186.8	50449.5	34918.4	27288.9	35281.9	5087.9	2852.11	5745.16
P11142	0	6207.96	3017.06	3257.73	3470	3968.77	2119.57	871.556	4988.96	5390.52	4322.57	6393.66	1618.35	4432.97	5131.68	3958.29	5304.72	5345.42	0	11335.8	3626.89	5137.55	2043.95	3537.43	5548.15	6323.9	1537.86	4296.52	4872.44	4014.18	6064.83	6580.54	7510.28	1128.18	5396.49	3863.96	5401	3901.78	3194.9	4095.39	39242.4	29732.3	39810.1	30823.8	22441.8	33398.5	2591.37	4232.92	10969
P07237	6.61476	3843.31	6847.28	3797.95	6701.52	4572.34	2176.05	1099.74	6477.4	6318.63	8854.35	7199.93	2881.89	3470.64	6387.26	9948.7	7858.62	6355.42	0	16269.4	3350.78	5243.82	2474.8	3456.16	3025.75	8607.4	1547.54	4859.65	9745.9	5291.02	7147.58	9981.01	3689.53	686.753	5752.29	4996.14	7217.36	4293.41	4178.26	4082.45	53077.2	52890.6	70670.1	43794.3	38205.3	43222.3	3837.76	3621.83	18306.8
P13667	26.6013	4392.72	2536.26	2017.46	2496.1	3914.89	2428.68	755.09	4745.08	5200.2	3899.8	4137.71	2344.85	2125.41	3275.72	2745.7	6784.03	5607.35	0	14088.9	2595.27	3045.36	1607.15	2428.74	946.437	5942.99	999.837	2035.32	6812.09	4869.38	6700.7	12989.5	9144.28	638.851	3642.37	3444.65	4225.12	3956.16	3604.03	2819.04	29618.7	30713	32417.4	31895.9	26069	23775.1	2431.62	3648.66	12146.6
A0A0G2JIW1	0	2624.81	2564.52	1632.03	2040.49	2109.96	810.982	547.638	4167.67	5624.49	1578.1	4946.03	449.207	2521.6	5702.07	1854.74	2090.46	1701.69	0	4528.82	1887.62	2842.45	1112.8	2679.22	3052.48	2880.83	2489.48	2577.16	1704.5	2919.84	3751.89	4469.08	3190.11	894.408	2779.96	2275.26	2629.74	1963.49	1932.11	2158.93	25180.3	24959.6	24795.4	20203.4	20140.4	22217.6	1301.75	2013.12	4199.14
P02042	8.03728	1297.01	525.691	3468.69	3262.19	1070.81	181.464	445.136	7433.55	1956.12	667.59	469.776	35.3474	296.126	1616.5	630.928	433.393	1169.87	0	940.928	257.966	1251.03	83.9255	359.649	2883.33	313.262	491.536	205.564	960.211	895.614	1166.09	1499.2	1876.46	111.853	910.501	492.149	726.284	985.718	1120.64	1010.8	2987.46	1968.26	2391.93	4008.14	3523.13	3584.31	859.297	616.231	136.776
P22314	0	2729.66	3971.85	4794.03	3894.53	3540.27	1739.65	672.311	3883.12	5366.54	3587.54	3432.74	1333.29	5051.96	5221.04	5047.8	5291.8	3855.49	0	8785.27	1832.68	2751.33	1136.5	2320.34	3619.63	5717.87	1455.6	2700.99	3867.86	3616.54	3159.39	3847.85	4077.32	629.288	3261.79	3595.39	3252.94	3124.11	2209.74	2385.88	26544.6	29701	28732	27264.7	17578.5	18309.3	2570.76	1085.45	8962.36
P30101	0	2751.52	2146.75	1427.75	1686.88	2425.4	1804.14	314.849	3058.82	3139.88	3188.93	2100.21	1764.29	1801.77	2895.41	2881.25	4296.83	4097.16	0	9095.74	2183.14	2278.72	883.759	2295.5	1463.68	4614.15	911.346	2591.68	5014.54	2965.73	4302.3	6842.54	3413.63	513.443	2893	2977.26	3513.76	2429.69	2354.61	2342.48	35556.5	43003.5	46665.2	35535.4	28336	30880.5	1558.17	777.14	10143.4
A0A087WVQ6	0	2092.99	628.774	2181.09	278.591	251.518	1286.08	83.9308	2054.74	552.269	336.431	1907.5	90.6447	568.642	1706.62	312.44	593.098	600.256	0	8709.46	213.411	478.193	1267.99	1918.09	883.875	1823.71	715.7	2806.67	995.291	1191.78	8477.37	1598.48	384.273	40.8326	1955.23	1728.29	1361	1777.73	1898.22	1553.03	29701.9	30234.4	22359.8	26935.1	27998.2	26110.3	90.1279	1267.38	1556.6
P08670	0	8332.6	783.7	20562.5	1276.18	6341	13217.3	7760.51	13690.2	8278.84	7277.64	8117.94	8103.53	620.55	13348.2	2834.89	3351.15	3807.66	0	7657.79	3054.33	1564.19	4357.8	15810.2	1530.34	11259.9	9069.56	1393.48	3422.22	6432.88	22437.6	13478.4	6395.89	564.089	4588.53	4221.56	5592.94	4666.48	3608.54	4708.69	23558.8	24384	28656.5	22704.4	17515.9	23479.9	1263.81	1748.11	4549.57
P35579	0	4124.19	1623.48	8330.81	477.233	2638.28	3401.2	305.203	2649.16	770.759	423.573	2807.32	744.572	961.548	2666.41	446.235	1415.72	1642.65	17.8928	35069	593.567	862.889	1339.16	2579.53	2821.31	3188.34	2750.98	3841.99	2260.25	1865.34	21784.7	1868.72	1265.63	241.253	2691.8	4073.41	3019.62	3053.03	3364.26	2947.25	13578.1	21959.1	15896.8	15337.4	15615	17021.3	160.998	2203.43	2483.86
P01833	94.7404	1197.2	2028.85	1565.92	741.724	1708.06	1361.42	9719.13	8720.42	8531.6	136.482	1342.74	407.834	7956.15	711.244	619.085	1647.17	661.793	0	8746.24	4255.89	2363.5	928.935	2239.39	1808.92	1600.27	547.188	4493.26	5285.43	4907.49	1103.9	4095.74	1064.02	551.697	6637.27	7504.2	6767.06	2049.32	3082.57	5038.51	29508.8	35069.4	36352.1	10895.3	12858.2	25328.7	4402.02	3456.73	288.491
P60174	8.96193	2034.82	3664.42	1899.34	5208.9	3783.88	800.575	170.741	5292.19	5352.06	3618.68	3544.46	1244.39	3810.86	4329.11	4676.27	2778.76	2202.3	0	7320.13	1298.35	2160.36	1201.81	2355.75	6136.87	3815.84	1741.98	2661.93	2993	2849.37	3716.92	5754.37	5327.51	557.02	2943.03	2754.58	4169.52	2068.86	3204.75	2169.33	29749.7	31180.7	44770	23682.2	31741.6	23216.9	1707.33	2195.73	9004.13
P55072	0	2022.36	926.232	2371.82	707.225	2114.34	849.944	116.755	3527.3	2121.76	449.238	1725	1095.1	1470.93	2408.32	615.432	3144.81	1649.63	0	9426.75	1805.43	3126.62	951.955	1205.76	674.091	4516.05	901.495	2098.81	1982.89	2391.15	4734.62	3783.48	1410.56	436.518	1529.6	2423.02	2227.75	1556.63	1930.12	2162.47	17152	29979.9	25958.2	17704.7	19419.5	25480.8	223.683	1666.37	6384.65
P18206	21.9781	2382.33	3572.83	4830.52	6628.69	2945.92	799.152	1844.32	6609.56	12708.7	5196.98	10661.7	1004.05	5401.87	16869.8	7671.54	3396.41	4472.52	0	6249.05	2186.09	3087.6	1118.85	4882.77	10143.6	7376.38	6164.42	2748.27	3917.01	14322.4	7144.5	2777.59	4345.35	2548.59	4265.07	3635.06	4280.6	3161.48	2904.44	3718.56	16467.7	15924.5	18504.4	13632.6	10287.1	14915.6	3021.4	2019.59	4805.57
P04075	17.4971	1868.95	3086.89	2059.54	6510.55	3125.84	611.195	525.324	3526.47	4703.08	3320.64	3223.18	1042.75	8596.87	4509.95	4324.27	5642.27	2329.02	0	6029.19	1322.32	3655.15	921.262	1356.12	9130.88	3998.72	1283.8	1604.49	4482.05	3108.39	3250.48	3389.96	10030.2	627.708	2659.83	2677.2	2936.17	2233.14	2554.69	2642.96	16585.4	19351.4	18750.9	14328.6	14020.8	17054.8	2100.39	2131.88	8940.46
P29401	106.903	4027.9	2792.15	2857.67	12610.7	3955.77	1461.23	1010.48	3446.8	4933.46	4814.79	5004.44	1625.45	4272.56	3254.21	4065.13	11424.1	5696.7	0	5667.23	1944.66	4941.22	1864.87	2801.03	11130.5	5363.62	1322.17	1887.68	4733.71	4144.26	3556.41	3178.63	5671.71	771.827	4253.83	3550.03	3727.45	3452.53	2396.99	3691.43	28596.1	25564	26135.8	25835.9	15437.6	27138.1	2752.75	5911.67	6371.75
Q71U36	0	4374.09	1246.51	2476.94	1992.85	4186.26	1465.05	324.35	3453.75	1448.11	1162.09	1428.53	746.982	1972.03	2797.12	1498.33	1517.52	1771.2	0	22525.2	303.028	584.466	1598.04	2562.65	865.161	2610.23	1356.91	3418.53	1225.38	1671.9	7859.14	1786.02	1444.08	60.542	2828.7	2890.42	3056.88	2250.08	2144.58	2220.94	28638.1	37343.1	36797.6	27559.2	22630	26666.9	305.53	1432.1	2381.61
P04406	112.166	1903.17	1956.3	1470.92	6947.4	4294.83	706.107	501.282	1667.79	1894.78	4208.87	2913.33	467.416	4243.95	5007.18	5271.17	1237.51	2659.88	0	6156.39	269.696	2527.77	1838.21	2296.7	6368.04	1429.61	1467.69	2577.65	2685.35	1615.06	1466.49	683.122	7661.21	227.615	3695.25	1794	3317.59	2013.82	990.319	2561.76	31183.8	23041.2	25816.1	19814.3	10758.7	20087.7	2447.32	2009.41	3258.54
Q14204	0	1890.9	450.873	1460.08	301.18	819.295	977.858	44.7727	1295.69	443.873	223.525	886.447	169.105	449.973	979.475	214.551	544.811	528.505	0	23142.3	230.119	265.187	770.772	1164.15	695.658	1202.38	505.881	1776.92	943.984	766.681	7015.77	1630.92	366.809	36.3418	1199.32	1288.24	1159.89	1293.06	1917.1	1089.6	15064.3	16678.8	14407.9	14664.3	21967.1	14992.1	88.5873	732.416	824.425
P34932	11.7359	1883.87	2522.5	1588.68	1308.35	1313.35	752.185	323.055	2396.97	3172.35	2390.53	1529.02	1328.34	3321.02	1437.94	1483.34	2722.5	2571.93	0	5857.76	898.958	1596.93	792.928	1220.8	1825.32	3395.07	377.639	990.213	2205.01	1589.72	2532.02	2915.5	2675.41	229.112	1978.73	2254.53	1383.81	1656.07	1578.29	1281.61	17305.3	18928.6	12022.6	14388.2	14246.9	13066.1	1214.13	1567.22	5635.36
P10809	0	3579.53	1757.54	1771.82	1791.75	2822.93	1582.56	498.258	2732.77	2691.01	1286.04	1703.86	946.748	5011.62	2991.28	1244.22	2184.65	2737.03	0	18852.7	803.771	2772.91	1815.28	1764.14	964.617	2945.11	574.668	1954.31	1546.73	2234.57	5572.67	2363.17	3430.08	216.554	2758.68	2793.72	2863.18	2663.11	2152.8	2097.73	29611.2	30452.8	30209.3	29062	21845.5	22374.4	964.735	2875.05	5881.94
O75369	0	1683.69	647.063	1197.11	322.673	624.483	476.342	279.865	648.466	459.259	651.574	1101.52	461.123	353.037	584.928	422.676	639.645	955.029	0	3448.13	399.143	463.426	973.056	975.006	1677.74	1135.71	343.418	944.747	1145.56	1095.2	2423.7	1252.03	504.88	132.311	1145.8	892.27	799.042	906.695	635.51	932.457	12284.2	9676.2	9024.51	10287.5	5672.16	10658.7	364.556	871.059	3036.77
P13639	0	4205.37	1763.44	2101.98	1744.24	3098.2	1328.33	294.262	1962.1	1818.25	1497.63	2721.13	694.63	1523.15	2378.34	1796.15	1946.79	2525.1	0	13937.8	983.428	1955.62	1222.82	1803.91	2098.2	2670.86	846.361	2189.62	1821.09	2243.59	5807.91	2561.11	2698.88	339.301	2558.03	2006.7	2240.56	1961.95	1948.01	2662.16	19914.6	17535.2	20134.7	20953.7	18946.3	26413.1	859.297	1390.42	3776.2
P63104	0	1287.12	1138.9	1058.04	1841.3	1353.76	760.813	584.781	1142.67	1558.9	1627.64	1269.32	410.914	1321.78	2292	1526.04	1379.8	1955.15	#N/A	4396	306.91	639.86	519.859	829.774	316.548	1396.91	732.81	923.102	1105.88	2131.37	1546.63	718.961	2308.44	93.7237	1214.25	1176.52	1162.71	1340.63	758.6	633.972	7845.26	10431.3	8224.06	9871.22	5051.44	5862.49	472.786	842.607	1611.14
P07355	0	6147.89	3727.75	1909.99	590.86	1075.77	842.472	162.823	1635.64	1296.95	399.102	3363.09	479.198	636.967	1139.57	419.779	5947.57	2232.94	15.1583	12304.8	3095.68	2716.36	1459.82	1552.12	22174.2	3695.84	1764.28	2372.08	4144.84	5409.49	14523.3	4297.81	362.288	829.376	2671.44	2174.16	2833.91	2147.47	3086.73	3732.03	7038.27	8208.89	9546.99	8102.65	9750.47	14180.5	1394.67	1395.27	5788.09
O43491	0	1024.49	439.839	541.842	387.564	495.948	699.791	0	1591.44	1621.84	970.796	952.829	575.868	922.305	1155.32	1064.94	913.883	734.459	#N/A	5097.05	756.262	551.031	458.377	1414.41	700.292	1557.47	534.571	708.711	389.074	908.094	2255.54	2620.64	2374.56	178.133	1065.83	1092.01	844.413	751.081	1008.57	1005.26	23269.4	24027.1	19044.7	17891.3	22082.2	22476.8	665.753	417.354	2752.92
P19338	0	3029.93	646.307	1736.06	416.176	641.968	2209.76	181.538	2852.69	2223.76	811.633	3085.41	849.677	754.698	2587.95	861.101	3721.87	1971.68	3.50722	4947.48	1663.41	3010.47	1126.42	2119.54	2674.26	3294.72	1181.48	1372.56	2494.18	2941.54	5720.64	4523.25	1302.5	1128.18	2169.71	1819.28	2252.08	2151.77	1984.16	1557.16	18226.1	15283.7	18909.1	19269.9	16244.4	15930.5	367.83	904.363	8888.97
P01023	0	961.088	4470.19	7754.84	1311.23	1180.09	500.448	712.476	4351.39	2891.62	1266.64	1125.62	131.883	1741.11	7025.35	1120.5	1745.49	1446.16	0	2317.28	989.588	2708.56	434.302	862.023	1280.81	1588.62	1409.45	678.965	8747.14	2706.23	2091.73	3578.43	3182	380.716	1207.15	1519.74	1525.68	1830.17	1707.98	1794.58	5172.37	7893.36	6936.11	9665.88	7714.84	8183	489.926	870.393	1797.81
P62258	0	2775.57	2763.88	1675.55	2846.56	2467.93	982.928	688.866	2688.26	3432.7	2850.02	2344.08	957.46	2273.63	3150.16	2730.83	2378.53	2980.6	0	10201.8	783.772	1189.74	1038.09	1710.1	681.755	2314.09	1061.19	1784.17	1990.4	2591.8	3243.36	2206.42	3225.74	331.734	2225.35	2002.29	2194.37	1901.25	1716.93	1635.9	19219.1	18034.7	18708.9	18576.6	14779.6	15285.1	981.297	1166.9	3665.82
O43707	0	3093.33	2741.21	4835.76	336.363	616.332	1033.63	804.757	3426.57	2618.38	374.63	3082.55	312.235	540.187	3826.12	396.346	1066.07	1004.52	0	4366.99	1928.8	2532.82	940.062	3197.51	1303.09	3238.58	3118.07	1298.56	2707.67	7360.37	9656.32	3332.39	642.56	792.951	1839.61	1755.38	1493	1645.05	2082.85	1827.45	14312.2	14741.4	11811.2	12950.4	15026.8	15395.7	223.587	1831.85	3956.05
P46940	0	1077.43	386.938	947.5	332.53	576.991	642.239	255.392	1426.92	2057.82	508.427	1003.28	206.059	647.912	1413.55	434.645	1415.08	855.373	0	11222.7	637.785	400.075	494.441	1020.11	487.299	711.716	606.297	1100.61	1442.8	903.294	6425.92	2559.05	816.258	156.262	963.014	750.342	966.185	916.097	1492.08	1135.07	9497.83	6872.81	10002.4	8542.31	12555.5	11738.5	253.533	662.191	1035.32
P13796	1.84929	714.044	2183.02	5137.38	2635.73	2714.84	554.354	310.53	2606.21	2762.74	2301.7	2050.06	414.261	1792.86	2245.2	2662.04	3598.17	3090.56	0	10876.9	1154.81	1626.01	565.706	1030.03	5147.47	3389.32	515.214	1349.22	1879.71	1888.86	3069.57	2680.37	1730.59	463.546	1547.01	2100.54	2331.77	1736.07	1672.01	2393.95	9615.49	16819.6	17346.1	12732.4	11229.7	17236.9	776.005	1037.87	7591.7
P01857	0	1015.84	1334.18	2252.07	578.539	391.749	115.994	371.714	1383.24	1687.68	1386.61	1152.08	36.5524	1434.19	1946.38	783.494	354.595	543.121	#N/A	1463.39	1150.51	1519.58	181.567	1765.12	1566.52	1379.78	904.087	527.211	1383.52	803.163	595.694	1412.07	651.681	351.776	971.398	644.835	932.451	405.407	563.03	745.779	5899.63	3604.61	5547.16	2395.45	3461.8	3954.37	782.553	473.782	1388.06
Q96KP4	2.98731	2340.32	4015.23	1598.97	2299.78	2774.62	515.837	441.393	2179.12	2819.49	2569.59	1306.69	706.011	2371.82	1053.08	1426.39	3953.68	2723.82	0	9046.19	1142.92	1505.43	987.539	1128.19	1908.02	2813.88	276.878	973.647	1934.4	1444.18	1524.63	2802.21	1422.18	289.654	2244.42	2464.63	1888.53	1838.92	1495.06	1909.98	14909.5	21476.5	12969.1	15133.7	11615.4	16098.1	1647.34	840.514	3758.5
P27348	2.06267	391.241	632.855	367.369	419.187	336.696	182.353	141.084	628.548	1393.86	706.187	378.987	180.084	394.469	565.239	411.968	281.477	507.411	#N/A	3908.58	127	180.566	91.5028	258.215	129.043	477.471	151.574	153.81	192.098	448.719	892.265	440.893	1080.47	29.772	383.253	492.537	274.105	306.527	497.057	371.823	2796.59	4045.34	2184.31	2401.26	3688.94	3276.47	123.733	150.727	945.826
P06396.2	0	1706.98	2027.95	5001.38	1184.87	1388.02	1297.73	509.632	2020.92	1504.45	1318.67	2455.5	567.299	2434.98	3816.42	1394.14	773.603	1176.68	0	7381.84	1739.77	1259.29	926.729	2329.49	1694.5	2619.22	2777.25	3475.24	1497.11	3011.43	3198.19	1677.06	520.472	598.434	1930.63	1900.68	2225.63	1591.64	1125.61	1592.5	15761.1	17946.6	17892.3	13146.6	8293.59	13366.3	884.332	1316.2	6475.74
P67936	0	655.491	646.307	827.392	512.827	802.873	176.571	227.463	729.174	597.526	1122.5	1261.35	238.997	256.882	861.944	392.944	603.177	554.332	0	2048.69	649.768	1037.03	395.265	683.997	210.141	872.417	386.972	351.998	689.416	951.583	1342.86	863.454	593.522	357.264	752.962	486.834	659.639	294.937	481.513	730.445	3437.71	2387.57	3416.41	1396.57	2291.79	3403.14	287.812	756.11	1321.92
P07437	0	2193.75	871.365	2071.28	758.973	1823.12	1599.19	307.506	961.858	541.579	443.469	802.603	364.989	858.045	1085.8	619.715	1280.02	1590.91	0	11819.5	118.308	306.349	969.411	1539.81	417.608	1289.68	576.397	1597.23	1254.55	1343.66	3774.11	827.923	694.56	25.8634	1415.92	1801.39	1400.26	2166.12	997.729	1017.6	16420.5	17540.8	14028.7	19050.3	9075.02	10387.3	123.541	699.492	1280.73
P68371	0	870.122	246.522	337.387	191.249	326.773	233.412	20.1549	100.833	41.8598	190.598	183.825	145.674	414.482	156.455	82.5195	197.547	193.331	#N/A	996.505	44.5555	50.2676	382.796	440.49	244.362	567.857	82.0955	393.231	161.52	225.511	341.429	115.656	116.241	0	498.044	711.198	324.883	352.644	113.058	368.889	7158.94	11254.7	4062.54	4801.26	1863.76	5413.95	88.3947	261.108	458.626
P26038	8.8908	1299.95	902.502	1512.64	1422.25	1065.02	543.59	410.009	2766.38	2853.86	1130.56	3330.2	462.73	1097.42	2766.52	1200.12	2760.8	1770.96	4.45833	3726.93	1727.62	2485	890.953	1299.14	2879.06	2310.73	868.83	873.525	2565.38	3601.56	3447.35	2485.62	610.751	824.719	1348.66	976.52	1304.94	1323.53	1419.78	1094.6	6541.69	5313.5	6115.44	7180.28	6294.3	5909.4	914.76	1220.19	2386.25
P23142	#N/A	26.615	10.1269	13.546	#N/A	#N/A	160.827	181.826	101.559	65.9366	32.2306	64.9517	#N/A	3.90873	#N/A	#N/A	91.0768	114.52	#N/A	183.18	6.16014	207.727	44.6963	57.8532	8.37712	6.17541	#N/A	#N/A	71.1927	371.532	275.099	105.357	9.66724	10.3953	40.7206	7.25845	#N/A	97.4209	69.9495	31.9353	351.461	85.0104	#N/A	977.306	718.127	302.899	6.16259	34.161	16.0998
P23142.4	0	173.093	492.741	755.327	96.6513	52.9263	884.991	237.54	790.276	593.13	1773.48	639.815	217.842	240.622	385.913	234.582	471.144	700.825	0	1578.74	256.11	2796.7	275.851	1020	283.396	739.786	295.717	426.001	363.937	1663.16	992.291	2232.07	303.037	154.515	890.694	802.058	538.454	557.293	716.395	735.245	16113.2	16175.2	13288.7	11651.1	12138.2	15891.1	166.197	830.046	4319.1
P54652	#N/A	21.8624	15.1148	20.59	33.4036	33.1971	61.3774	68.6707	114.527	168.338	12.4346	17.157	5.62345	16.8857	206.588	151.811	137.715	327.865	#N/A	413.252	127.084	79.7243	6.33038	9.47877	22.9925	24.1402	36.4677	95.1639	93.5167	438.83	159.766	116.377	382.168	23.2022	22.9399	15.2946	78.5172	168.015	74.9201	101.073	124.827	92.5731	421.978	749.978	287.858	510.56	9.05131	18.9361	20.7412
P61978.3	0	2461.04	1391.31	1542.98	815.102	753.019	875.918	110.564	2390.85	2382.41	1849.38	2733.18	995.619	742.503	2035.74	1557.04	2456.87	3003.27	0	7280.5	1641.89	2437.1	827.649	1580.56	2822.56	2957.88	525.584	1164.46	1665.29	1862.75	4817.64	3255.36	1805.67	522.175	1746.93	2132.43	1658.15	1468.04	1747.83	2348.94	19072.7	20614	20619.8	17364.2	17726.9	24950.7	657.953	754.397	7333.67
P31946	#N/A	334.969	519.041	574.713	756.646	784.326	360.615	295.989	788.512	1025.81	487.338	466.61	270.461	642.439	1055.96	741.29	582.928	1062.91	0	3423	197.715	520.121	140.419	328.706	144.372	722.663	369.516	545.59	663.246	1033.67	1030.66	510.719	817.662	111.853	411.812	601.284	589.702	702.209	497.961	488.83	3221.64	4856.23	4571.15	5255.49	3611.35	3842.59	111.793	135.217	874.175
P61981	1.20915	686.288	583.581	727.332	1201.98	1250.27	221.759	213.786	778.035	1075.67	972.288	763.693	410.378	952.011	2016.5	1168.88	460.24	712.036	0	3108.54	164.889	385.844	315.752	524.819	262.186	722.803	672.492	758.288	470.116	811.515	1184.9	443.777	1460.14	95.6364	664.243	756.045	964.069	451.605	512.15	491.497	4234.04	4396.59	5543.47	2588.57	2921.62	2980.73	193.737	216.861	813.837
Q5TCU3	#N/A	43.9148	89.4793	518.362	42.5759	44.4203	26.1521	12.8128	199.384	591.931	34.3196	827.521	40.837	365.388	1724.34	43.8424	124.246	113.856	0	287.08	648.333	108.722	22.3482	775.407	167.721	1213.19	872.977	148.127	100.739	3012.2	354.929	155.924	65.9555	364.416	244.323	341.665	253.3	276.458	145.05	258.349	677.446	1132.02	729.461	885.971	542.412	780.663	18.4878	123.132	292.987
Q00839	0	1944.99	647.063	1190.61	427.128	770.858	1005.97	118.626	2441.89	2024.65	1140.21	2241.75	643.885	667.455	1284.66	590.739	1767.11	2200.55	0	7939.25	611.035	1232.97	439.578	1745.73	1593.79	1064.84	374.528	1352.49	1090.12	1465.2	4971.77	2217.75	1574.44	252.314	1937.54	1464.39	1106.65	1396.15	1467.67	1398.62	22635	17271	16470.9	17270.4	15183	16477.1	569.366	363.591	2969.32
A2A274	5.1211	510.914	649.179	680.011	651.78	764.006	329.392	237.684	1696.95	2222.16	716.135	519.92	255.465	3795.85	1183.34	634.581	402.057	876.301	0	4725.58	166.999	1218.13	349.801	546.827	2451.29	1022.17	244.385	690.452	486.155	804.507	1186.71	945.021	510.883	116.011	665.901	833.944	894.72	652.039	833.068	794.582	8417.31	11323.9	11607.8	7441.31	9275.65	10470.9	478.179	397.943	1091.16
P22626	0	2064.95	702.534	825.405	498.453	270.539	899.402	6.47837	1795.81	1163.18	967.116	3053.85	556.052	305.507	2380.91	806.298	1920.13	1951.41	0	1435.91	903.093	971.382	455.691	2102.76	2791.19	1720.27	778.265	1577.52	1238.7	1870.91	2469.73	1687.88	1352.4	265.62	1968.78	1266.86	1966.22	1176.51	895.245	1026.4	24213.4	17661.7	28080.2	16080.5	10849.5	15003.2	293.59	273.859	3881.21
P27824	#N/A	1679.03	881.492	1241.18	212.879	312.714	1032.56	141.66	1436.46	1324.23	891.215	2210.4	545.073	691.689	1545.32	785.258	1980.14	2021.01	0	4820.09	1220.04	1817.82	752.836	1705.74	515.282	2312.97	650.023	1385.86	2774.73	2087.49	3123.03	2440.41	450.696	612.489	1452.12	1652.85	1382.98	1309.75	1200.08	1348.02	15441.6	20834.7	17204.3	14989.3	13778.3	19643.3	326.617	556.187	4484.44
Q14697	#N/A	105.224	123.336	82.1793	36.1416	49.5003	36.5596	38.1504	142.432	173.034	140.064	122.142	50.0755	85.5231	89.0569	61.1022	123.604	113.358	#N/A	619.317	71.3057	48.7374	48.0533	84.4373	9.09007	201.683	20.5671	33.4948	58.8114	81.5067	338.134	105.357	184.379	8.81518	97.2872	133.244	49.2496	63.0561	93.8082	88.0721	865.867	1118.44	436.99	629.49	719.109	761.115	43.2344	36.4448	155.631
P04083	0	4310.02	9681.45	1947.92	2580.97	1377.27	517.616	329.245	3247	1704.86	321.311	2087.75	501.558	11275.6	863.156	949.163	8215.51	1888.55	3.68555	5996.91	2939.14	2098	1324.2	684.868	15678.6	4031.84	714.144	1009.08	3482.72	6134.31	7666.1	4128.49	444.147	470.365	1662.63	2173.39	2365.98	1802.37	2640.01	3155.73	4686.17	7584.13	6908.76	5943.71	7735.11	10852.7	2392.05	846.699	5042.57
A7XZE4	#N/A	253.698	272.368	1464.24	257.098	257.189	125.157	227.319	1374.53	3086.63	267.096	2668.23	222.796	947.477	5494.12	208.504	593.282	531.826	4.63666	2006.09	748.499	435.653	122.483	1830.06	142.233	2995.49	2786.23	634.104	596.931	7731.62	2775.65	987.452	188.199	1146.72	753.607	940.228	785.172	887.081	996.645	535.1	2627.98	2989.51	2444.22	2958.54	3082.95	1911.92	125.178	447.804	817.318
P15311	0	4731.3	3982.13	3608.67	5490.37	2929.85	1124.45	1058.13	4674.33	2891.52	1929.56	3501.67	1352.31	8281.51	2590.38	2506.2	10303	2709.71	10.1055	6092.84	4178.26	7203.57	2389.81	1387.71	7969.49	5076.61	1083.14	3812.12	7070.78	3821.6	4584.31	6314.52	2582.48	1288.1	2970.85	3247.12	3615.08	3211.49	2868.2	3540.75	11465.8	14740.8	14029.2	12959.1	9440.74	15703.3	2480.93	1949.56	10551.6
Q15084	#N/A	1086.65	514.053	663.575	306.793	764.36	1357.95	162.247	1265.19	1088.95	306.986	1285.86	462.864	521.738	1049.9	466.267	1366.7	829.38	0	5662.73	524.033	823.104	413.777	849.821	512.609	2004.48	306.605	752.121	1807.11	1334.54	2247.78	2071.51	1122.88	149.775	957.026	1149.95	1139.21	1039.7	817.885	747.379	10952.9	13519	13197	11700.5	8542.61	9012.65	123.252	877.434	4198.42
E9PK54	#N/A	65.492	#N/A	#N/A	104.318	167.167	84.1493	#N/A	82.5754	111.693	122.357	288.198	#N/A	#N/A	201.135	157.984	104.729	166.59	#N/A	128.42	47.8465	183.014	36.1599	92.6087	#N/A	#N/A	80.54	126.482	112.745	162.533	223.332	179.303	117.8	28.6078	77.6639	#N/A	153.038	142.241	54.3148	89.2722	735.284	#N/A	1587.79	1369.36	502.859	956.889	45.6417	73.175	#N/A
P27797	10.669	2417.98	3348.37	2748.22	2996.33	3325.62	1794.8	856.872	3382.58	3870.58	5016.13	3953.17	1774.6	2441.39	3713.58	4267.71	5872.43	4226.71	0	7140.74	2351.91	3588.13	966.63	1822.97	1022.9	5206.01	1029.39	2153.46	4831.82	3486.93	3854.79	5648.81	5542.84	870.375	2778.3	3101.04	3239.19	2762.72	2075.35	2317.14	18548.8	22034.1	20214.1	19542.8	13940.6	16810.8	1637.23	744.025	12013.9
Q9Y4L1	0	826.112	640.11	521.432	657.393	1528.25	593.76	177.219	1023.37	971.067	1082.31	869.086	302.461	457.322	1149.41	940.848	969.958	1840.96	#N/A	6612.45	445.977	425.247	368.601	752.854	773.191	866.662	351.023	1016.94	1257.36	1156.07	2242.78	1551.93	760.282	93.5574	864.529	672.443	1086.08	1101.78	954.802	855.919	11765.1	9605.33	16673.4	13807.8	11735	13378.5	277.509	241.696	1890.35
P05787	#N/A	4097.29	1871.06	3136.72	555.54	4586.16	1631.3	982.264	2699.36	1338.51	3230.71	3086.74	3269.9	523.614	1687.39	805.164	2262.53	1645.97	0.445833	12219.2	868.748	772.454	1815	2367.3	2775.68	2910.58	1073.46	1096.86	1572.99	2241.87	8419.86	2443.09	1887.3	145.201	1761.58	1802.82	1816.71	1349.55	1638.39	1855.18	6517.16	7354.73	6564.39	6187.98	5605.46	7901.51	507.644	558.281	3257.52
P38646	#N/A	1788.06	880.283	915.712	857.404	1799.38	789.456	497.107	3105.29	3632.01	875.597	1923.63	502.362	2661.53	2202.8	983.179	1983.53	866.834	0	5874.21	1347.13	3016.06	935.649	958.336	1171.91	2199.71	724.86	1621.29	1683.58	1952.9	4066.21	2722.19	2410.5	281.753	1392.7	1184.81	2096.93	1376.7	1827.09	1164.74	9401.21	7786.36	13037.6	8822.04	10651.6	7937.1	634.555	1037.87	3880.48
P36871	3.48519	828.298	986.54	808.789	1987.24	828.037	464.067	503.585	1592.9	1970.71	1878.32	1236.94	599.433	4062.27	2693.22	1573.29	1369.08	1589.58	0	3263.72	963.175	2614.83	605.606	1092.67	4587.63	1598.17	685.281	1096.14	3358.44	1790.17	1078.71	1531.95	4068.9	325.829	1361.47	1390.64	1585.27	1296.62	938.173	1332.42	14929.9	15340.1	17183.7	15547.6	9314.85	13650.5	995.837	825.669	3807.09
P12956	#N/A	742.37	605.95	651.655	397.694	699.029	457.128	3.74306	695.459	602.521	368.164	467.325	194.812	430.899	1105.79	533.92	600.703	852.467	0	5437.56	285.645	536.953	225.688	684.433	365.742	1091.08	457.142	1289.49	343.582	706.391	2449.42	753.772	465.743	60.2094	644.343	770.821	1027.31	616.702	726.607	1011.73	9529.25	13380.1	16940.3	9779.13	10541.9	14958.3	114.489	167.95	1891.22
Q14697.2	0	1621.33	2261.62	1650.09	1054.13	1537.11	1113.69	787.338	2309.1	2711.79	2532.49	1664.85	682.312	1252.98	2072.54	1226.2	2202.24	3013.82	0	9750.92	779.299	784.619	671.116	1438.59	656.089	2204.62	420.675	1034.35	1601.32	1983.33	3848.41	1469.03	2588.64	200.92	1641.81	1563.42	1271.56	1797.26	1306.9	1415.62	17013.5	17483.3	14274.1	18662.7	13331.7	15978.9	736.526	552	2501.99
P51858	20.9112	2509.04	1137.08	810.595	2056.24	827.21	655.76	631.281	2881.42	3431.4	1964.57	2691.1	469.29	1532.22	2097.53	1903.74	2960.91	1788.15	0.832222	5955.02	1759.44	3667.78	958.093	1474.33	2181.97	1808.83	596.791	1201.7	3191.01	2186.18	2652.45	2799.02	2214.03	851.081	2133.59	1410.6	1996.31	1679.98	1634.69	1457.29	10929.9	10222.3	9671.91	8094.56	7503.5	8862.13	2542.36	2061.18	2341.87
P09525	3.12956	2367.88	1437.41	735.098	313.09	936.489	610.661	52.4028	1502.54	1146	1022.33	1690.79	133.49	396.033	830.744	712.565	1529.43	1970.27	0	5465.76	714.913	8218.72	863.138	1104.33	6173.23	1130.94	714.317	1275.46	874.48	1938.3	2400.63	2307.45	247.996	425.54	1295.14	941.524	1280.84	1304.81	1506.26	1039.86	10597.4	9367.25	10316.1	11532.4	12220.3	9664.34	1892.49	789.51	1594.75
P50395	0	1177.43	1309.24	1036.9	2338.93	1391.09	817.476	284.184	1966.35	2681.82	1413.77	1538.21	424.035	1366.81	1935.47	2295.93	2670.64	2049.91	#N/A	4875.97	1294.64	2219.43	449.457	975.551	2326.7	1715.5	482.549	1270.63	2496.06	2121.96	2042.3	2409	3995.07	315.018	1354.93	1159.8	1504.76	1587.26	1347.84	1630.9	10540.6	8540.53	11482	14366.7	9785.92	12766.8	932.092	1201.25	2977.3
P40926	5.83237	1731.97	1491.67	838.229	1882.1	1509.23	482.48	398.06	2360.66	3344.19	1525.68	1985.52	774.965	3804.29	2700.79	1876.91	2637.56	1663.83	0	3962.22	886.216	2374.21	1295.81	1217.64	5145.69	2620.2	632.567	1508.11	2151.07	2632.41	1834.6	2515.08	5676.46	361.921	2114.34	1743.84	2399.95	1705.11	1410.65	1509.23	15286.6	15467.5	20883.7	14401.9	11676.8	13206	1562.6	1776.94	4032.49
P01876	47.3702	995.498	1351.71	5468.81	1867.45	774.402	287.051	16177.9	10766.8	5538.18	2610.08	1229.18	446.261	2647.78	6630.8	2200.31	3231.12	1279.49	0	3873.74	2390.22	2198.69	344.526	5176.61	2405.48	2481.95	2238.01	1096.5	1920.89	2042.76	1038.64	1659.14	2194.07	550.699	2304.77	3385.81	3633.42	1314.7	1156.52	1497.96	3939.19	6606.02	5836.96	2652.35	2162.68	3706.9	1123.81	2879.04	2356.23
K7ELL7	#N/A	810.238	1191.95	815.652	1004.3	1068.1	493.777	243.587	1824.85	2110.77	1372.38	1295.25	529.542	1017.68	1895.64	1280.88	2064.9	1979.65	0	2871.21	702.509	1619.2	289.375	801.555	331.164	1555.92	500.005	782.714	1600.1	1547.76	1449.58	1387.15	1964.71	457.392	868.306	918.064	1233.83	1046.59	766.101	1228.21	10080.2	10645.9	12991	11757.2	8773.24	14718.4	635.421	461.221	2967.29
P18669	4.12533	627.545	1350.35	756.772	1620.89	806.063	500.359	454.493	1393.41	1813.36	804.371	867.044	265.909	2463.13	1815.82	1632	1396.2	1289.79	0	2109.48	482.853	751.26	253.023	515.122	3566.52	1411.22	409.959	616.57	1716.13	1642.04	1152.06	1098.06	2692.25	281.171	779.127	868.94	968.418	1067.74	885.666	806.05	4417.36	4947.27	5297.69	6102.62	5171.89	5341.55	540.96	325.053	2687.36
P31947	4.33871	663.57	11857.8	311.017	1865.67	686.506	434.534	386.255	1228.26	1907.77	1156.22	769.003	129.339	446.065	879.059	1121.51	1666.69	1622.8	1.96167	7947.52	561.079	1672.53	211.492	396.256	333.659	436.349	262.187	479.447	628.353	1053.73	1959.07	994.558	2731.62	161.168	984.388	614.635	798.572	1139.87	1366.46	1322.41	3244.48	1556.8	3129.28	3025.87	4214.74	3946.71	412.99	331.619	717.674
Q13813	0	639.331	392.832	802.467	170.988	276.446	564.405	124.673	975.448	1059.48	195.671	668.512	168.168	256.257	622.793	175.244	430.553	317.9	0	2180.07	925.624	585.308	363.805	752.418	325.995	687.716	616.667	370.498	397.798	641.205	3022.69	1032.25	828.186	290.901	456.034	485.02	408.689	501.126	663.165	761.113	3211.17	3688.64	3221.13	3832.13	4941.89	6909.54	124.022	548.575	1371.09
P00338	11.1668	1851.55	1722.17	1093.08	3783.78	3740.28	745.958	237.252	1327.22	828.704	4035.68	915.451	423.633	716.705	1092.01	2054.67	1519.53	1952.83	1.63472	13649.1	240.583	559.83	989.841	1070.34	4451.82	943.995	492.054	955.871	1447.3	1407.12	3981.71	978.286	8895.19	54.6375	1768.4	1268.41	1766.99	2154.69	1832.51	1453.42	14339.5	13239.2	16310.1	20615.9	15056.4	14001	904.553	1362.44	1118.86
P68366	#N/A	85.3583	211.304	169.777	60.7836	192.094	82.4592	#N/A	98.7585	53.3487	21.487	28.6972	18.3432	209.664	69.5189	40.0629	57.7247	56.9695	1.15917	1671.71	0	1.22417	15.73	70.7094	56.8575	116.21	33.011	120.92	48.306	89.379	374.594	103.4	43.3467	#N/A	73.6103	173.295	138.581	122.546	119.384	85.4053	1221.67	1547.55	2070.84	1787.28	1569.02	977.082	4.42936	24.0745	88.3313
P62937.2	#N/A	50.0933	72.8531	145.033	64.7537	77.6174	#N/A	#N/A	191.396	138.467	63.9637	90.8915	22.226	124.61	142.976	69.6691	#N/A	#N/A	1.42667	154.574	245.055	112.165	15.826	93.3713	148.828	336.279	79.6758	35.9132	#N/A	#N/A	99.3886	123.586	164.109	27.3603	80.7963	119.246	145.515	#N/A	85.2227	77.5381	202.479	278.559	285.729	#N/A	232.59	167.848	23.9763	84.0228	321.126
A0A5F9ZHM4	15.5767	918.789	560.908	669.716	1543.14	898.448	479.722	30.0884	1521.52	1560.9	2817.09	558.83	553.642	1114.93	1478.38	2660.03	636.988	939.582	0	10973	250.962	504.283	447.443	1271.24	570.179	840.277	419.81	868.688	413.087	817.755	2498.43	1521.14	6206.68	129.816	1424.48	1135.82	1636.52	1212.49	1411.46	1199.47	20607.8	14749.1	21392.1	18635.5	18363.2	17556.8	1158.38	896.275	877.801
O60506	#N/A	733.53	811.511	1140.94	337.869	334.097	590.291	0	2428.19	1946.93	336.332	1288.92	535.165	626.961	1309.2	712.691	2036.31	1351.41	0	2989.52	952.965	1065.95	258.874	679.312	1746.36	2105.25	352.751	784.407	1450.21	1487.67	3589.68	2240.82	1790	246.409	736.748	1367.05	964.069	1089.87	1339.43	934.524	9964.78	15333	11134.7	12586	13813.5	10631.9	223.587	305.927	6256.29
B4DY08	#N/A	1152.05	815.29	1174.35	339.101	400.255	906.162	30.8082	3354.57	2008.17	1262.76	2374.11	742.965	282.68	1800.98	560.503	2118.5	3011.99	0	2817.27	1710.41	1676.12	523.12	1507.56	2248.1	1266.24	554.274	1211.86	1164.03	1442.26	4568.37	2930.43	1731.84	370.155	1594.09	1531.27	1321.86	1437.32	1666.23	1754.84	19313.2	18885.7	17413.7	15560.6	18219.1	17951.2	163.02	282.138	4502.28
Q86VP6	0	1210.13	680.164	937.928	589.765	1391.68	691.341	249.489	1104.6	903.332	604.323	757.055	256.135	659.325	1049.45	479.621	630.39	1635.67	0	10724.8	100.587	209.869	482.452	951.472	482.665	752.277	381.442	899.402	526.582	845.788	3183.52	731.835	1341.25	18.8778	1068.13	989.093	889.784	1430.6	1078.34	1168.67	11997.7	11781	10095.2	17505.4	11925.7	15535.5	414.916	811.205	485.169
P13489	#N/A	475.079	1785.35	1114.39	940.092	969.686	264.457	275.259	1132.92	1715.45	771.942	577.416	331.918	1264.55	1984.09	1306.58	769.571	1006.27	0	5618.7	409.691	493.189	194.036	453.238	2238.3	1093.61	625.481	782.472	645.612	1205.61	1544.08	746.768	982.94	112.601	553.874	991.685	695.489	739.248	746.49	705.243	3684.25	6483.06	4482.36	5051.67	4871	4892.21	365.326	287.657	1186.6
P49419.2	0	795.885	763.144	754.244	570.873	837.724	366.396	187.585	1202.01	1647.52	966.618	875.009	482.412	1881.19	1317.68	1314.14	1488.93	1373.83	0	2039.19	581.922	767.557	473.148	671.576	2182.51	1993.96	278.433	661.915	1227.72	1052.96	1022.37	1826.81	1124.36	168.071	1042.98	1009.57	1099.01	906.371	798.726	736.045	10675.2	11966.3	12507.4	10806.2	7667.7	8636.06	554.152	876.578	3259.84
P67936.2	#N/A	1721.9	1788.53	2255.14	1342.85	2092.6	624.182	738.678	1735.33	1587.17	3053.25	4084.4	739.886	818.332	3041.42	1000.44	2239.81	2096.41	0.0594444	4677.26	1803.57	2078.88	955.887	1891.4	387.486	2834.09	2079.69	802.787	2566.6	5536.31	3324.15	1872.02	905.524	721.847	2043.86	1432.64	1801.08	1174.24	1097.14	1472.69	7260.09	5470.63	6812.97	4196.12	3856.8	5670.87	702.439	1968.87	3992.75
P35749	#N/A	125.186	293.982	2372.72	111.163	200.364	11.7418	#N/A	593.07	248.261	64.2622	1330.08	84.4857	498.598	2459.82	118.173	16.676	16.3601	8.08444	1944.28	#N/A	#N/A	53.1368	1628.82	359.86	1336.27	2753.74	668.929	17.8216	47.9056	6638.41	414.116	#N/A	#N/A	457.784	1065.44	563.49	33.7974	615.176	#N/A	653.386	1531.31	1055.01	128.746	1043.75	#N/A	21.1839	389.95	260.498
P28838	26.7435	1057.57	3747.55	1075.01	1850.61	1704.98	440.761	186.289	1522.46	1434.12	814.12	1333.86	361.106	1758.77	1015.37	1324.6	3657.27	1186.89	0	4450.66	695.336	1377.35	561.773	789.244	3249.08	2350.02	410.132	817.297	929.539	1094.72	1373.16	2180.57	1952.78	410.738	1226.32	1044.7	1396.5	1042.45	1089.28	921.523	8914.64	6959.37	9954.46	8546.94	7890.83	7610.29	735.178	1037.87	1530.06
Q08380	0	411.107	329.804	1015.77	124.031	187.487	947.08	233.365	1063.52	677.749	202.336	490.508	224.135	304.725	283.074	133.669	699.019	356.433	0	2003.64	362.182	684.313	234.8	906.693	329.203	1011.22	136.019	255.987	418.715	841.852	735.05	763.246	301.945	108.859	572.944	659.87	204.051	688.349	523.085	414.359	9685.12	14994	4513.78	15774.8	9093.69	8182.29	75.5881	660.383	887.229
P12814	#N/A	561.007	432.131	1774.17	58.7301	75.8453	278.244	241.427	870.361	801.729	102.163	1045.76	115.281	250.472	690.646	63.37	375.302	421.126	0	1735.86	315.264	539.095	159.315	1182.67	363.424	1019.78	538.201	187.668	990.226	3869.41	2426.25	827.305	308.806	237.844	519.233	608.024	261.528	668.573	569.989	613.904	3705.57	4186.66	2111.8	4838.92	3951.26	4926.8	60.1816	389.093	1222.86
D6RF35	0	1019.45	3785.79	8570.67	1746.43	1090.66	304.93	1642.19	1675.78	1722.34	2915.47	1243.99	71.6321	1274.4	6594.61	2669.1	1359.65	1888.38	0	1957.76	946.467	2454.47	272.494	1391.31	1729.96	972.486	2553.6	644.382	2132.31	1745.43	1164.17	1217.22	2654.67	398.845	1376.39	1131.8	1371.47	1266.31	645.994	1916.92	5016.5	5516.57	5539.27	5083.1	2447.33	8845.3	622.903	1002.09	1386.61
Q01518	3.91195	1945.37	1246.97	2688.44	1266.05	2243.58	538.965	358.758	1180.02	1358.79	1373.48	3636.68	613.09	2197.33	3982.57	1272.94	2876.89	1849.52	0	3839.21	1622.65	2246.21	1008.16	1737.45	2925.75	2766.72	1383.01	1612.1	2515.48	2717.85	1642.73	1945.14	2526.11	552.695	2182.7	1605.54	2105.86	1298.41	1027.19	1744.04	15438.1	12507.4	14913	8806.03	5812.34	12286.3	1030.12	2073.83	2586.26
P05091	0	893.505	959.031	476.821	680.803	1062.9	342.379	519.133	1927.24	2830.78	1051.97	987.96	421.089	1269.09	1560.92	992.88	1268.48	1793.63	0	3985.41	325.39	1042.23	618.459	922.382	1188.3	1433.26	524.201	597.828	1486.79	1003.23	1112.41	1456.15	1827.58	161.917	1106.46	973.798	1257.57	1117.1	871.929	838.785	11549.5	11898.6	12850	12395.3	9282.08	10713.5	545.871	591.68	2399.01
A0A0G2JPR0	#N/A	491.808	1742.73	4094.34	599.348	753.964	364.884	609.974	2470	2007.67	470.725	974.377	162.009	742.034	3736.15	524.849	748.039	822.238	0	6161.5	623.186	2206.96	207.464	1094.53	631.136	911.153	1111.83	509.556	1448.62	904.926	2912.46	3141.25	768.78	241.503	786.589	1009.7	1030.48	887.406	1027.01	995.528	4506.53	6011.09	5909.35	4859.4	4689.57	5285.12	135.77	513.652	1645.08
P02647	0	1009.47	5343.52	11394.4	4123.7	2044.75	352.253	745.012	5877.48	5925.51	2708.56	1415.35	139.113	1908.09	9237.99	2461.1	1581.38	1831.58	0	2940.68	1065.96	2591.42	326.398	1972.89	3184.55	1521.96	3811.48	1027.09	3572.49	2617.91	2558.59	3118.07	2629.57	443.088	1356.22	1825.24	2252.08	1764.36	1669.12	1882.58	5293.23	8777.77	8487.52	8144.02	7225.73	8497.07	704.173	750.496	2632.97
P09493.7	#N/A	176.42	274.182	2181.27	153.054	193.512	100.25	247.906	1695.91	5066.33	109.126	3964.91	270.863	1962.97	9203.31	134.929	299.894	352.281	0	1214.83	3741.06	720.273	100.998	2388.43	162.908	6466.63	3752.71	779.57	410.742	13498.1	3372.41	958.306	300.308	4881.53	1017.37	1632.37	984.757	1275.87	1425.02	1559.9	1306.96	2369.65	1701.27	1996.15	1814.02	2483.34	89.3576	490.625	578.432
Q13228	14.8654	653.304	476.115	964.297	702.16	747.466	451.969	762.144	2025.9	2437.26	841.377	1119.7	385.608	3390.9	1227.26	734.613	591.174	1171.53	0	11086	732.55	522.875	477.08	659.919	12457.1	1122.66	378.849	947.407	1505.74	1786.14	1079.35	1924.54	3465.16	230.276	1596.58	1720.64	1376.05	1391.45	1336.36	1294.28	4480.77	5351.31	3995.5	5286	4443.41	4257.13	807.974	793.126	868.228
E9PK25	3.55632	1333.7	1567.25	1822.94	1258.79	3365.55	850.566	661.801	2325.7	1989.79	1647.64	1299.65	504.504	1101.32	3549.4	1412.53	1561.32	2801.56	0	12770.6	866.807	1483.24	730.008	1435.76	3232.5	1850.24	958.011	2154.55	2138.78	2236.59	3489.34	1931.13	3031.23	239.424	1830.95	1458.69	2265.72	1587.34	1674.27	2119.66	17620.9	15204.8	24363	15989.9	14819.8	22151.2	655.931	1142.44	2110.38
P31948	0	1767.05	593.254	627.814	1058.1	1663.99	790.079	565.777	1561.98	1771.9	1179.2	1654.53	411.717	1122.9	1890.49	1095.05	1775.63	1913.79	0	4801.39	1491.43	1117.06	677.543	1046.91	833.791	1284.48	570.002	968.689	1502.55	1605.56	2042.41	1712.18	5293.67	715.776	1316.97	796.355	1223.6	1403.36	1032.25	1673.24	11478.5	6073.83	10439.2	11504.6	8157.7	14970.2	724.779	1272.62	2500.83
P04350	#N/A	20.6267	#N/A	#N/A	#N/A	#N/A	37.4491	#N/A	#N/A	#N/A	0	0	#N/A	#N/A	#N/A	#N/A	23.6396	52.8172	#N/A	#N/A	0.0843854	0.0765108	1.05506	9.04296	#N/A	#N/A	#N/A	#N/A	51.5889	64.3221	#N/A	#N/A	8.41986	#N/A	17.6886	#N/A	#N/A	66.3791	#N/A	30.3352	237.767	#N/A	#N/A	1245.92	#N/A	369.351	#N/A	3.61593	#N/A
O00299	0.640138	231.266	1023.57	750.631	1034.96	343.903	194.629	123.521	622.739	962.575	771.544	293.508	184.101	963.893	601.74	715.085	1234.48	1120.29	0	2587.81	185.142	321.881	124.402	279.133	2042.59	663.576	169.722	334.948	801.692	673.462	836.777	584.253	1028.94	23.7844	445.992	768.488	428.083	747.11	497.419	475.829	4635.88	6915.81	4689.21	5669.37	3439.03	4774.64	334.032	268.53	1263.76
P37837	32.0069	1515.44	1179.25	1214.45	5691.48	1748.34	770.954	614.293	3384.35	4883.11	2414.31	3111.96	694.764	1911.06	2783.94	2871.55	3451.48	2201.38	0.0891666	5532.68	743.942	4128.6	982.264	1391.64	3576.32	1651.64	1458.02	1558.42	2615.75	1713.08	2328.56	3545.58	5627.82	889.335	2541.35	1513.9	2112.33	1881.15	2099.12	1780.58	18239.4	12756.3	17334.1	15231.7	13032.8	13252.2	1660.63	4240.25	2277.9
Q01995	#N/A	331.642	1351.41	3740.69	1144.89	397.656	183.51	372.434	4479.3	14684.3	1896.03	14951.3	745.375	8121.88	27957.4	1168	1039.59	1064.82	0	2294.39	5162.95	736.111	291.677	6390.22	5421.78	13511.1	7157.34	1720.93	701.141	17698.2	3842.03	1183.34	1060.82	2967.89	3740.86	3565.06	2533.47	2370.93	2598.52	3832.97	5171.05	5383.52	3597.69	4211.96	2937.87	6140.33	1159.43	1199.16	2827.91
P80723	23.3295	821.359	1116.98	1299.7	755.003	453.89	760.635	964.269	2125.28	2748.66	1633.91	2102.04	499.148	903.386	1901.7	2673.51	1348.38	2140.01	0	3368.13	811.619	1761.97	627.859	1568.25	2074.32	1427.22	380.923	830.84	1739.86	3655.61	2170.5	2132.06	1299.39	678.27	1426.42	1276.45	1397.91	1201.47	1143.95	1449.76	9628.41	8617.14	9946.19	8034.82	6792.43	9647.44	1059.68	1166.23	3326.56
P31939	0	554.639	1051.99	649.126	762.532	373.556	555.51	162.823	979.494	1342.71	713.25	514.814	261.089	1111.8	838.014	794.455	1615.28	1514.84	0	3678.1	367.752	880.181	140.515	459.666	1388.11	1135.43	171.277	329.265	1458.84	1112.39	748.337	789.199	1624.49	104.951	650.7	825.389	540.452	882.543	588.064	612.638	5975.21	8321.77	5785.57	9582.22	5151.53	6799.33	440.144	215.528	797.012
P30086	11.807	2190.8	1567.4	1224.02	2942.66	2554.05	820.856	956.927	2922.51	4570.21	2777.7	2473.68	981.962	3510.51	5145.31	3873.76	2488.48	2373.29	0	5828.03	1015.07	2678.19	962.697	1658.57	5448.69	3130.23	1553.77	1881.51	1756.18	2616.18	1362.53	2951.95	4422.76	725.672	2572.67	2446.74	3180.65	1909.68	1445.98	1701.84	17134.9	15960.9	19811.7	12204.7	8234.04	12826.8	2035	1434.76	5301.76
P06753.5	0.99577	738.377	428.05	528.296	274.347	627.319	179.151	191.616	298.247	223.385	769.654	969.067	153.842	255.475	560.695	202.456	689.673	507.328	0	1480.66	335.432	471.23	299.926	601.956	129.4	650.523	316.975	523.825	819.045	892.925	534.36	449.647	409.532	114.431	724.679	396.881	587.351	322.413	241.751	337.087	2757.43	1518.14	2762.89	1494.73	1027.86	1728.89	321.033	880.955	1068.68
Q13938	4.19646	5641.25	339.175	1086.21	2195.74	3417.41	773.178	686.707	5001.1	1385.97	1963.38	1029.32	732.254	2412.16	392.123	1794.01	5840.55	934.018	3.06139	5355.93	2677.04	1014.3	2753.14	640.961	224.935	2665.81	441.069	1281.39	1940.21	1121.41	4142.64	5848.91	2260.19	225.951	1644.39	1580.53	1714.92	1591.4	1711.14	1451.69	10404.9	10289.1	11695.9	10285	8886.45	10808.8	842.735	1018.17	5000.36
P00738	24.3964	2680.99	8266.41	5698.01	4917.44	2570	665.9	2756.62	5114.7	5636.48	4589.87	2287.91	299.516	4007.23	10614.9	3911.3	1728.63	4488.55	0	6352.24	2948.34	3821.33	516.885	2738.17	3417.51	2522.09	2063.1	1182.84	3665.72	1521.94	8514.15	5892.37	5443.2	2012.11	2026.08	2087.19	2639.61	2607.43	2398.89	2476.49	5885.01	6550	6365.29	6550.12	6318.23	7162.74	1808.72	1654.57	2248.02
P04792	0	2417.69	2425.77	1470.02	1207.87	1398.06	1529.99	410.153	981.983	718.509	678.831	847.436	422.428	2707.66	5162.12	899.274	749.963	801.227	0	2881.53	953.302	1138.94	506.622	1166.32	3553.68	1338.8	1514.7	1984.54	890.05	4086.09	4039.43	1013.1	1879.58	205.494	1259.39	1351.89	1619.83	1723.83	910.97	1593.63	13879.7	16270.5	18879.9	21763.2	10340.9	19497.8	193.159	514.128	1734.57
Q04917	0	816.607	176.54	305.057	907.236	592.704	272.018	276.698	412.358	520.999	418.798	379.293	122.779	468.266	745.473	815.746	704.791	737.282	#N/A	2316.05	235.098	168.247	205.354	298.636	88.2271	296.841	293.643	586.582	488.407	622.197	948.071	383.22	419.745	32.2669	381.778	249.379	512.83	574.151	348.302	329.354	2641	1783.68	3721.35	3382.7	2259.29	2027.63	210.973	205.442	431.358
O43390	#N/A	344.76	429.712	606.14	131.287	208.988	392.104	7.19819	1650.57	1461.3	118.477	614.079	220.654	205.287	712.001	302.614	610.416	686.624	0	1922.93	282.354	328.844	86.1315	373.703	578.2	949.329	212.238	315.238	447.98	709.847	2327.82	1539.26	506.673	77.4239	420.656	741.787	469.693	627.887	871.567	419.759	4229.98	9469.9	4631.33	8289.53	10435.3	4917.99	68.7514	97.2495	3171.22
P10909	0	766.513	306.678	2390.97	398.516	191.74	334.285	1431.72	812.372	397.518	512.903	354.885	40.7031	503.288	787.881	312.818	385.748	296.723	#N/A	740.176	711.032	179.8	213.89	582.236	483.556	480.84	469.932	553.208	5338.99	922.59	448.896	849.448	194.982	44.8244	787.326	650.149	696.076	525.36	601.078	392.357	10006.8	8616.58	8406.1	6035.81	6760.29	5871.88	238.608	275.382	314.018
P01009	#N/A	#N/A	276.449	1817.16	69.4082	64.6221	153.266	302.036	232.373	955.781	#N/A	#N/A	0	0	10.9049	49.3857	79.5318	155.379	#N/A	74.0687	35.3575	108.875	#N/A	#N/A	238.124	360.7	95.7493	48.8516	671.594	493.072	450.384	498.052	180.871	31.8511	#N/A	277.506	68.8789	255.548	245.817	214.413	#N/A	2980.26	687.225	2051.68	1865.63	981.594	#N/A	#N/A	90.652
F8W6I7	#N/A	659.673	412.482	302.348	156.203	101.954	195.073	#N/A	899.408	564.557	352.646	440.875	185.038	152.284	668.079	378.456	499.548	1054.85	#N/A	1322.2	212.904	296.097	155.286	410.747	2335.79	725.61	181.474	427.21	354.369	587.155	1891.89	789.096	387.781	44.3254	418.906	486.445	473.807	508.664	466.692	406.358	7094.69	10308	8723.26	9304.5	8893.42	7735.31	104.668	83.8325	843.716
P48735	0	1632.55	591.591	665.923	651.096	1141.93	446.543	331.692	951.173	437.38	1217.7	918.106	141.256	1963.12	762.739	457.826	597.496	1107.75	0	5636.27	287.332	715.529	1601.49	926.305	2472.68	906.241	336.332	1003.88	720.463	780.506	2147.64	626.375	763.244	192.603	1272.2	803.484	925.751	937.98	739.531	1212.74	15867.7	12121.7	13178.8	13282.1	11523.5	17191.7	574.18	582.45	641.816
P49748	3.27181	1170.87	1013.29	635.58	658.899	648.82	577.037	156.92	2144.57	1245.7	475.998	838.346	287.867	1063.33	1280.57	380.724	1499.83	1009.67	0	6306.67	395.936	700.992	625.749	913.339	1188.3	1073.26	450.229	946.923	1209.71	1118.24	2444.32	1775.52	618.703	125.907	939.521	668.295	1006.15	880.597	997.458	797.582	14826.3	11544.6	15631.6	13603	13059.1	12370.9	309.959	847.65	1112.19
Q15365	0	904.151	341.896	477.182	436.163	719.822	466.201	85.6584	851.688	682.844	666.098	784.424	169.909	369.766	835.742	718.109	922.038	1048.95	0	3964.67	156.957	383.931	280.071	555.216	670.348	594.804	265.298	617.538	747.852	817.563	1723.83	796.306	744.845	70.6878	771.941	513.276	802.098	710.476	588.425	562.901	8334.47	5900.45	8192.51	7579.41	5189.12	6582.72	312.559	365.304	1076.22
P09493.3	0	690.851	428.201	3769.41	357.856	684.38	354.121	395.756	2421.24	6067.37	478.285	4930.1	601.709	1958.12	9376.27	358.173	907.194	861.519	2.70472	4139.06	1958.25	946.592	293.02	2977.1	379.109	5240.96	4667	1124.07	1669.04	10964	5293.96	2260.08	486.87	2807.14	1402.19	2098.86	1532.26	1410.09	1979.1	1317.21	4381.6	6092.6	4875.97	4974.66	5461.18	4666.51	219.35	929.675	2216.26
P68104	0	3329.64	1491.98	1149.43	1407.06	2118.71	1168.13	18.5713	937.583	631.193	1082.91	1592.34	659.283	1406.52	2632.33	1113.07	1571.94	2013.45	0	11477.2	384.291	1161.43	956.559	1728.08	4998.47	1889.11	752.859	3264.59	2370.09	2391.63	3212.11	1217.94	1857.98	140.045	2387.96	2188.55	2748.1	2104.76	1104.1	2055.46	30445.2	34906.2	41380.7	32333.3	15100.8	29200.3	592.668	1082.59	4738.7
P14550	0	831.625	822.847	622.937	1904.96	1163.32	251.114	247.474	1135.1	1177.47	1070.07	1100.4	340.219	1121.96	1930.63	2108.85	1326.02	1248.26	0	2206.94	649.093	1261.28	378.672	658.829	2874.96	1158.59	513.486	1013.91	1175.01	1175.46	742.704	1306.61	806.825	214.059	846.841	741.658	1198.56	778.314	614.001	770.847	7408.22	7631.05	10349	8463.78	4927.42	7917.05	883.369	371.489	1393.57
P0DP25	0	1123.63	1587.35	1131	905.182	940.387	547.06	278.57	1650.68	1656.51	978.257	1196.3	496.203	1497.04	1736.16	1293.86	1152.57	1201.01	0	2186	1138.87	891.581	543.837	866.599	6229.73	1761.25	676.294	862.521	1307.73	1914.3	1767.42	1995.5	1004.54	403.253	821.229	917.545	1093.95	971.859	986.161	867.987	3766.52	5304.67	5189.43	5305.46	4411.17	4278.25	790.834	921.872	2496.34
Q92945	#N/A	555.114	573	749.909	203.296	537.533	569.12	43.765	1601.3	1396.26	183.336	619.9	374.361	311.604	1070.96	657.888	1254.37	1365.11	3.4775	4032.51	512.641	1022.8	192.789	362.045	1542.46	1148.2	333.913	592.265	537.744	960.704	2737.6	1409.6	721.145	171.314	427.75	749.694	690.905	797.846	809.119	871.187	4175.82	6642.71	7365.85	7440.38	6915.2	8453.75	169.086	323.531	2312.57
P08133	0	1900.79	583.278	1811.02	162.089	337.169	292.921	9.64557	1564.16	1420.63	342.997	5864.54	328.436	524.865	2874.66	567.18	1148.08	1546.07	0	3623.44	1302.83	2119.27	902.367	2729.45	549.325	4145.24	1776.89	799.643	488.313	5142.7	4438.26	5132.01	256.338	1062.15	1580	1348.52	1285.54	881.165	1223.12	1245.61	6749.83	5920.47	5385.47	3748.29	4315.28	5836.36	1718.69	1405.46	2161.29
P00352	0	896.072	1154.62	906.32	1106.29	579.945	245.777	820.305	2562.33	4851.74	576.469	1052.91	182.762	2396.52	2351.83	2005.41	757.018	1988.62	0	3969.06	437.96	1146.29	217.535	1683.95	2311.91	2167.15	1012.97	414.997	690.26	1568.98	1597.02	1352.34	3083.69	447.745	1011.57	1210.22	913.527	1352.87	916.122	1157.54	8820.1	10754.6	9102.74	11759.5	7278.41	11381.5	681.737	587.589	916.818
P52209	10.669	785.334	861.239	796.327	2924.59	1799.38	252.448	86.8101	467.236	631.993	1261.17	421.063	448.671	1135.72	1086.25	987.589	405.814	802.722	0	5320.59	179.15	192.578	239.883	520.788	2709.91	721.4	259.076	833.863	227.929	299.818	1325.32	483.221	2280.38	26.1961	798.658	792.337	1043.06	546.189	618.249	733.578	6119.56	7443.52	7717.23	4383.51	4731.44	5909.4	321.803	2170.89	1110.6
Q8WUM4	#N/A	546.939	743.192	966.826	911.48	974.53	258.764	106.245	1039.56	766.863	509.223	385.012	242.612	863.205	1090.34	1152.75	466.654	785.532	0.980833	6542.16	199.74	196.709	271.151	416.957	2424.2	640.979	445.735	1116.94	374.63	520.049	2430.4	1048.11	725.121	36.5082	429.593	791.689	787.171	568.235	876.086	654.907	5365.03	9764.71	10543	7884.67	10192.3	8045.87	161.864	422.303	1118.86
A0A6Q8PFJ0	5.97462	805.39	784.456	2090.97	220.956	236.987	475.808	297.573	2157.54	1160.28	337.724	2189.16	189.055	183.867	2573.11	183.307	470.227	876.467	3.00194	4698.61	337.71	350.19	576.352	3160.79	1657.07	1594.1	3425.2	372.796	541.965	3148.14	10146.1	1447.81	159.432	219.797	1079.37	880.346	825.371	977.937	975.949	516.565	3068.7	2805.62	2292.19	3533.69	2896.53	1752.52	234.564	766.863	759.156
H7BZJ3	1.42253	78.0391	92.5023	39.1932	62.1526	89.195	176.927	76.4447	196.272	213.195	77.5921	52.5945	72.971	72.5461	99.5075	103.559	404.531	360.087	0.624166	658.139	208.094	183.856	22.1563	47.6118	43.668	202.245	21.2584	72.7937	505.196	216.967	280.201	479.102	248.152	54.7207	62.0943	106.025	88.7433	193.383	140.712	142.075	583.849	1011.86	879.323	1726.19	1160.72	1279.55	32.9314	16.2717	391.036
P02671	#N/A	2383.57	2507.54	6976.03	1072.2	407.226	221.137	481.127	3282.27	1609.85	395.222	2250.23	102.427	429.335	1984.85	320.125	1227.25	1778.1	0	3277.21	490.448	2268.16	390.373	1170.9	1093.3	792.136	439.859	274.972	2445.13	1337.13	1897.31	1651.42	1322.31	244.081	1552.91	830.185	826.077	996.011	922.809	982.26	6323.18	2693.16	3640.69	3363.49	2932.6	3242.74	770.806	1159.67	1650.59
P00390	1.42253	911.946	368.347	492.353	1046.05	796.494	270.061	136.909	828.659	730.598	472.217	753.582	296.035	1284.41	604.618	633.07	1407.75	653.987	0	3041.93	710.441	581.635	483.507	484.398	1161.21	801.259	196.684	556.715	1022.68	822.363	782.991	1107.43	1384.83	218.633	928.005	790.782	942.559	751.243	596.83	925.924	5952.18	6142.03	6498.49	5583.09	4118.67	6416.31	490.311	1912.73	1184.71
P06744	27.3125	2264.28	2622.71	1245.69	3218.24	2712	847.453	549.797	2686.81	3413.22	2371.73	2597.66	491.115	5296.02	2398.78	2443.46	3123.91	2889.34	0	6538.89	2341.02	2027.08	974.783	1318.2	5444.95	2377.39	806.437	1212.83	3536	2745.11	2488.97	1806	4896.46	240.505	2376.63	1365.24	2280.06	2270.99	1888	2226.87	16007.9	10506.3	15849.3	15310	11691.1	15501.4	1410.08	2221.89	2827.91
P32119	1.70703	2175.21	1279.61	3651.47	3315.99	2648.92	823.08	550.949	4126.8	1887.69	1984.37	1962.75	488.705	2272.07	3735.39	2586.33	2390.63	3251.58	0.178333	3139.7	915.582	2986.75	718.69	1213.5	2391.58	1599.99	1132.05	1301.34	3313.04	2140.29	1656.65	2119.81	2719.22	501.717	1987.11	1306.13	2262.54	1926.62	1164.29	2157.4	11426.8	9538.95	14978.1	11950	6605.46	14776.9	1467.47	1345.98	2387.7
P06748	#N/A	1233.04	250.603	646.236	699.832	563.524	540.655	#N/A	800.131	681.845	671.768	1717.34	309.558	110.226	977.809	858.329	970.233	710.126	0	1065.57	614.41	1085.99	473.052	874.771	439.353	585.681	418.773	599.642	380.445	621.909	1843.84	1198.17	653.552	442.921	887.193	459.226	757.785	554.051	542.335	885.454	11733.9	5440.94	13894.6	6767.75	7658.15	12509	194.796	296.601	1473.93
J3KN67	4.97885	1160.42	1096.88	3363.57	574.021	1000.4	882.412	618.036	2403.3	3546.69	1356.17	3982.68	817.275	1678.57	4904.49	460.22	1952.01	1563.67	0.237778	9344.82	1102.66	1347.74	593.617	2653.08	712.234	4289.1	2449.9	1274.01	2304.99	6923.17	4472.49	3063.9	1429.58	1223.73	1806.91	2014.87	1417.19	1558.73	1827.36	1260.21	10669.4	13037.4	7748.52	8668.61	9706.37	7339.11	667.101	1785.7	4037.13
P62328	81.2975	1716.01	975.355	1597.35	2730.61	1191.2	298.348	794.68	2251.94	1694.37	2486.83	3010.55	397.926	1715	4124.34	5409.63	2808.72	1609.26	23.9858	2664.53	1575.39	2230.21	964.04	1206.42	2310.84	2576.83	1253.73	2440.89	2151.07	2609.65	2988.78	1656.05	2572.42	1201.69	1947.95	1151.5	1950.35	1315.02	1434.06	1289.41	6155.89	3675.75	6275.73	3665.89	2639.56	3533.39	1624.9	1610.61	2767.28
P25705	1.49365	2122.26	492.287	1093.8	467.924	802.401	1323.17	0	1181.68	709.019	225.216	2220.2	213.423	1926.54	2193.86	480.251	251.698	456.088	4.48805	4336.65	191.977	415.377	3051.34	1962.32	856.071	1554.52	1587.81	2938.47	620.943	1245.55	5646.12	466.434	186.874	44.9907	1477	1310.8	1868.55	1371.75	809.661	857.653	11118.6	9814.99	15537.9	10632.2	6200.82	6903.95	165.523	1385.38	1071.29
A0A024R6I7	25.7478	1417.63	1989.71	8011.67	1802.83	1485.6	547.237	1795.95	2667.1	4235.83	3703.23	1369.5	241.675	1580.22	6711.53	2470.55	1086.78	1264.46	0	5193.8	1643.32	1758.68	670.637	3237.93	1373.85	1358.17	4442.66	1693	3135.39	2075.2	3047.67	1913.63	2201.87	435.769	1775.49	1286.95	1972.69	1289.57	1196.55	1738.71	15899.9	12771.6	17667.6	14119.1	11883.2	13409.6	676.441	1249.02	704.33
Q9HC84	2.56055	331.642	349.755	954.544	205.897	165.985	254.761	3809.71	4536.77	296.915	52.3249	1342.33	63.1969	51.4389	123.438	90.2045	3042.73	407.59	2.05083	1400.67	2665.4	389.823	1095.64	141.419	96.7825	28.4911	123.057	52.2374	8393.62	472.048	495.88	217.202	193.345	275.516	606.018	253.786	242.016	706.423	610.386	577.702	399.674	95.3741	242.602	781.154	363.037	343.214	112.66	154.533	33.7951
P07737	#N/A	835.617	916.105	1166.04	2077.59	998.276	342.29	27.929	2425.5	1986.19	987.707	1666.99	242.076	1129.15	2213.25	1621.29	1428.46	1046.21	0	3781.69	1488.39	1692.04	326.302	1038.31	3661.34	2178.09	532.497	1028.54	1460.72	1792.38	1914.64	1462.74	1789.69	335.143	981.992	963.299	1359.95	884.326	1080.78	1502.89	11843.9	10212.3	15572.2	8682.85	11300.7	12493.1	640.332	765.626	2749.29
X6RJP6	6.89926	850.826	1553.34	1089.46	1081.92	544.858	393.349	235.237	1109.48	1432.72	762.79	728.664	312.503	1143.07	843.466	840.691	1509.09	1145.12	0	4031.69	443.783	393.495	274.029	515.776	3781.11	1787.92	362.43	767.357	1594	1934.66	1933.77	1247.09	819.689	71.9352	701.278	1159.28	752.731	872.817	1026.2	536.3	4686.27	8022.63	5538	7400.7	7526.54	4501.74	734.889	827.001	2025.38
Q9Y3Z3	0	810.048	164.146	557.736	210.689	1044.82	670.704	13.1007	518.275	238.471	94.5032	361.217	72.0337	89.9009	385.611	185.07	221.095	241.498	0	2874.07	112.739	158.683	267.89	395.711	152.927	431.998	175.771	460.342	109.087	401.677	1627.32	447.175	424.345	42.3295	363.906	311.854	530.814	469.598	397.013	429.426	6068.43	6628.29	9021.71	9212.83	7469.66	8630.91	56.5225	217.336	215.389
Q15366.3	0	215.107	253.323	150.271	195.904	272.429	117.151	#N/A	271.378	242.267	153.294	175.451	59.4479	175.424	369.707	284.598	180.046	412.323	0	1277.97	27.6784	45.7535	49.2043	106.881	687.993	383.296	109.922	303.267	181.218	304.81	606.111	317.822	199.738	13.3891	202.129	332.074	273.752	317.307	206.143	140.675	2382.67	6903.63	4814.14	5425.44	2758.13	2157.1	57.004	31.5918	641.381
Q06323	0	844.743	864.413	1266.83	1159.54	1606.46	545.992	89.8334	1991.98	1804.17	1150.15	1003.99	427.784	1440.45	1104.73	1366.67	2130.96	1215.13	0	4516.97	894.739	1287.22	418.956	737.492	3281.16	1987.36	277.915	835.314	1270.12	1098.08	1419.29	2591.7	2935.57	230.525	1012.49	1143.33	1437.41	1060.93	1372.24	1065.53	11874.1	16089.9	15818.4	14829.5	14722.8	13331.1	609.23	563.895	2434.69
A0A4W9A917	0	1394.82	2272.5	7341.23	1322.59	616.804	297.013	1676.6	4319.44	3365.07	2713.24	2895.76	207.13	2840.4	3979.39	2358.04	1389.24	2021.75	1.81305	4547.41	853.643	4313.53	297.048	2373.94	2855.35	2241.81	1792.97	811.856	5126.44	2468.91	2052.93	2229.39	1495.62	1298.41	1794.1	1469.19	1720.8	1443.89	1159.14	1355.88	7213.86	5791.77	7337.99	5744.27	4094.39	5758.31	1836.84	1179.36	3171.37
P51884	0	438.388	707.37	2879.17	763.628	435.933	203.969	209.179	1369.24	3789.16	1059.43	3135.45	253.055	2210.31	5416.87	1834.7	565.152	793.67	0	1677.84	950.011	773.831	308.558	3047.48	1108.99	2832.83	1753.39	1013.43	711.083	4068.71	2991.65	1758.11	918.856	869.709	1565.53	1521.42	1332.21	1189.72	669.31	1149.47	12501.7	14232.4	12028.7	8876.3	4827.6	10259.4	809.226	895.038	1267.68
E7EX44	0	607.393	367.288	841.48	168.934	272.665	334.285	196.798	845.775	1270.08	1305.14	2482.26	306.612	242.81	1743.88	489.322	666.675	1474.56	0	4412.55	908.578	579.187	222.81	1853.05	1832.99	1375.01	1392.69	582.471	857.315	6620.67	3346.05	1191.06	303.739	246.409	1171.41	675.295	827.487	987.501	828.64	791.382	4116	2305.08	3413.1	3617.19	2611.79	3232.93	245.637	662.096	1582.71
P09960	0	521.655	1160.66	759.481	1801.19	1080.38	322.009	250.497	813.409	1549.91	1155.03	266.547	221.992	830.371	1635.13	1601.13	744.191	887.678	#N/A	5464.23	292.564	204.36	239.212	524.928	3657.59	778.522	460.945	644.745	439.069	557.298	1366.78	706.294	2540.46	28.8572	670.231	876.717	982.758	795.658	772.969	754.913	6530.75	8625.4	10237.4	8100.8	6971.63	7865.78	313.426	341.705	459.207
O75874	15.3633	1015.27	763.144	851.053	1536.29	2061.65	310.712	320.895	1277.12	1069.17	1157.02	763.386	421.893	12078	1172.58	913.384	576.789	1104.1	16.6742	21282.9	530.362	609.715	702.672	596.945	3600.38	2586.37	385.071	1761.68	551.908	731.256	2078.76	991.263	1977.65	125.575	1550.7	2135.02	1806.01	1053.39	1481.23	1546.56	4976.3	8541.79	6215.05	4316.69	5125.1	5241.95	559.641	1537.44	702.734
O75083	0	1190.07	507.856	845.995	732.278	1683.6	449.478	432.755	1052.73	751.578	1010.39	1086.51	136.034	671.208	2334.41	662.802	633.872	1364.28	0	6002.22	137.97	277.581	429.603	1270.7	781.211	563.366	1050.82	1252.37	753.292	1150.89	1962.15	503.613	880.499	49.7309	1205.22	603.229	1101.83	1042.45	721.998	982.394	11931	5943.72	10233.3	10098.5	6566.45	8865.28	399.702	385.192	501.704
P13010	5.40561	1226.1	517.831	497.952	467.376	872.694	623.025	58.5932	786.437	600.823	886.34	996.232	239.131	445.908	1493.98	809.195	943.112	1386.62	0	6476.67	188.348	286.992	516.693	1146.39	287.674	898.662	581.409	1518.75	564.008	940.447	3020.14	798.88	347.475	25.7803	999.312	718.068	1176.11	793.713	899.131	516.832	13409.9	13368.9	18674.7	11626	11895.9	9705.52	228.209	329.906	1909.35
P27816	9.17531	1361.17	603.23	878.145	1028.67	685.443	263.656	136.046	1160.83	1380.47	1737.76	1536.88	209.005	1012.05	1833.39	1871.62	1498.92	831.124	1.27805	2247.19	844.192	1263.58	478.711	1066.09	957.665	1302.03	469.759	501.213	958.804	1117.09	1372.09	1198.17	1850.73	290.069	1238.85	669.073	919.404	706.342	732.391	797.782	8176.06	4229.93	6171.54	4115.66	3835.37	5636.07	944.417	749.354	2681.85
P40925	#N/A	832.195	1868.18	861.167	899.569	574.038	680.578	682.1	1578.68	2314.88	1034.66	1285.66	425.24	7289.63	1775.08	1041.13	1928.37	1488.77	0	4715.88	1352.28	2203.82	390.757	757.212	2994.55	2137.25	395.268	633.983	2192.62	2179.08	1102.2	1175.1	3248.97	556.604	1093.1	1392.07	929.983	1692.47	900.035	1652.84	5845.19	5463.63	5254.56	7681.7	3205.99	8341.61	723.431	935.099	2507.22
P23284	0	2283.38	933.789	1301.14	1012.92	1196.28	2113.34	421.526	2408.17	1909.96	1614.11	3232.26	653.793	1086.32	2362.58	1205.41	2833	4147.81	0	5025.23	1947.36	2803.59	919.056	2217.38	6587.8	2719.57	749.921	1911.86	4525.29	3246.73	4519.26	4337.46	1061.29	677.355	1934.32	1571.58	2865.17	2283.8	1566.45	2200.2	19130.2	16682.5	28794	18239.1	13372.7	21710	1355.48	1080.88	6648.78
Q92598	0	978.673	693.767	520.349	766.776	684.971	358.835	73.1336	1207.61	1029.71	746.575	477.436	226.411	762.828	529.495	688.125	541.238	787.691	2.05083	3285.18	193.243	299.846	316.711	296.675	298.903	844.627	152.957	422.131	467.302	435.086	1676.53	1362.43	1522.51	69.773	571.746	545.939	557.143	576.339	729.409	562.301	4480.11	4485.52	4220.93	5459.48	5255.73	4886.84	389.88	437.147	1459.28
P35221	#N/A	652.544	159.158	179.53	201.243	398.601	123.377	20.2989	555.517	431.885	312.358	458.236	110.595	113.353	324.422	224	329.764	264.501	#N/A	2458.26	202.187	243.151	195.283	390.591	182.514	233.402	167.302	395.892	269.107	244.52	1752.32	613.604	333.598	56.8829	448.756	228.252	394.702	207.729	519.199	417.426	4956.49	2795.54	4518.23	2807.47	4879.03	5086.77	140.392	146.255	635.434
P49189	2.4183	943.503	941.347	790.005	1188.98	1454.77	454.371	650.86	1952.45	2849.76	1104.1	1807.41	813.258	4517.71	2711.54	1854.23	910.401	1173.85	0.0594444	7352.01	642.595	1235.8	788.996	1088.32	2553.06	1965.89	523.856	1277.03	2498.22	1574.55	1628.17	2059.87	2054.06	290.652	1645.13	1657	1629.23	1016.68	1249.87	1177.61	9775.04	10280.5	11134	7607.55	7055.56	7671.3	1491.16	1498.33	1689.03
G3V180	0.569011	509.678	684.245	358.88	878.76	578.055	236.436	150.586	417.753	503.616	755.826	615.713	204.051	702.477	363.498	591.873	1267.65	745.338	0	1984.33	426.568	519.432	300.405	331.212	1105.78	653.892	116.144	319.591	611.564	535.314	624.5	582.914	1038.29	109.857	585.934	490.982	496.727	562.885	388.066	478.763	3534.42	3020.32	3526.58	3423.14	2357.51	3080.55	380.829	394.612	1289.58
P30041	9.60206	658.532	1408.39	736.724	1335.18	983.39	254.761	318.592	2556	2607.69	1143.69	715.285	302.729	2339.45	2579.47	1127.43	338.102	1276.08	0	8734.9	205.394	544.375	396.512	1003.01	5183.83	885.329	507.091	1175.7	792.219	827.547	1907.62	1123.29	1580.91	87.8192	1096.78	1159.93	1139.79	880.597	1208.48	854.519	15076.3	15930.5	12873.3	11740.1	12385.9	11023.1	1358.85	1636.11	676.046
Q16181	0	448.844	233.372	713.967	66.8071	165.867	624.537	63.0561	688.509	423.193	84.9534	1013.9	230.026	180.583	792.879	58.5826	792.203	520.698	0	2620.7	414.164	460.901	284.867	762.442	388.378	933.048	517.634	488.637	999.888	1691.86	1808.34	823.907	322.917	173.476	522.182	562.659	468.518	772.397	488.652	489.363	6862.02	7366.07	5664.96	9754.35	5786.44	6388.16	46.412	548.955	1272.75
E9PFZ2	1.92041	501.313	2114.25	2782.36	630.972	584.08	194.807	1379.32	2194.16	2389.6	907.827	749.089	25.4394	836.938	1919.12	492.849	1065.71	783.456	0	1261.72	1327.55	1408.34	301.269	848.731	1069.24	751.996	552.2	245.709	3628.02	970.208	1328.19	1546.27	852.9	328.074	611.361	627.596	634.132	711.205	705.46	687.576	2724.79	3549.01	3124.19	4529.28	4495.28	3579.29	317.181	414.024	455.871
Q14980.2	#N/A	565.665	121.825	367.369	114.448	570.494	250.758	20.5868	404.785	363.151	134.095	424.024	251.047	90.9953	731.691	157.102	360.184	405.098	0	2151.36	181.007	207.115	159.123	471.542	190.535	216.139	395.787	401.817	235.527	343.019	1659.74	484.251	509.947	60.6252	337.373	280.098	417.035	319.009	377.492	447.561	3787.56	3315.12	5146.56	3802.13	4523.14	5552.86	56.1374	134.265	480.818
P26641	#N/A	762.046	243.348	478.446	194.945	670.912	387.834	86.3782	661.537	323.389	341.206	764.714	181.825	205.287	690.646	207.622	521.721	848.065	0	3050.81	205.31	784.772	307.695	471.651	622.759	508.629	222.781	607.259	616.253	775.514	1174.27	565.921	1593.3	201.834	550.465	409.454	643.301	690.781	440.754	732.245	4973.47	4531.04	5308.12	6348.49	4497.33	7587.8	92.8241	491.957	833.708
P01834	4.26758	252.083	1628.46	2953.22	663.691	327.363	205.57	2779.08	3637.57	2462.83	593.181	440.977	18.4771	427.459	2302.3	1033.19	1038.68	897.229	0	2108.15	2878.3	1369.24	76.5401	927.939	1054.27	971.083	1352.93	435.674	1701.22	1461.17	945.095	1297.03	1592.52	528.745	418.998	635.244	1087.37	875.41	698.139	1027.66	1730.22	2994.27	4113.43	3689.06	2434.02	4373.63	176.886	481.204	1272.9
Q13263	0	1026.39	527.203	757.675	438.901	1601.49	582.463	157.208	637.885	638.187	341.704	611.22	345.173	285.494	1398.41	524.723	835.359	1024.21	#N/A	4734.37	140.839	397.55	200.654	561.318	694.41	501.471	349.813	860.828	519.923	821.115	1544.08	352.838	742.585	44.3254	610.348	899.14	838.183	799.792	534.562	764.98	6318.74	9763.03	7690.76	8796.6	4994.84	7934.81	116.03	126.082	1460.15
Q99497	1.99154	949.207	610.636	701.685	1009.23	643.267	268.459	80.6197	1236.24	1347.6	1522.89	1228.87	220.654	1219.52	1634.38	1617.76	1465.93	1469.33	0	2632.76	448.255	845.062	562.349	1058.68	2500.13	1108.35	399.762	685.374	1086.09	1141.67	862.927	1281.48	1641.17	228.945	1489.16	710.42	889.549	852.392	594.571	729.978	13059.2	5223.17	8123.56	9023.75	5161.62	7358.44	1125.54	835.565	1661.18
P00505	6.68588	1347.39	1475.35	790.908	967.608	1101.29	575.702	686.563	1542.06	2149.73	1400.84	2075.39	599.165	5114.81	1514.12	1035.59	2256.49	2425.61	0	2949.26	807.906	795.33	1011.13	1133.09	3938.32	1586.52	451.612	703.27	1929.05	1626.87	1024.5	1232.87	3187.38	361.755	1521.13	1164.72	1155.9	1568.38	823.669	1210.87	8765.94	7920.95	7153.15	9956.66	4734.66	7798.61	766.087	1153.96	2154.76
Q86UP2	#N/A	415.48	505.588	1328.78	275.032	565.886	469.493	126.4	969.95	633.591	125.54	904.728	442.914	489.842	712.304	231.055	842.781	590.042	0	2106.41	793.729	772.224	243.528	403.12	759.466	1283.22	287.075	601.818	565.509	780.698	1831.83	915.669	1176.6	302.045	421.67	857.533	663.635	660.874	571.616	863.52	3969.57	8311.55	5621.84	5737.11	4845.37	8160.66	93.3055	300.408	2469.5
Q58FF6	#N/A	125.186	#N/A	#N/A	#N/A	#N/A	#N/A	#N/A	#N/A	#N/A	276.447	181.068	#N/A	#N/A	#N/A	#N/A	#N/A	#N/A	#N/A	#N/A	30.8007	41.2393	46.9024	140.547	#N/A	#N/A	#N/A	#N/A	#N/A	#N/A	#N/A	#N/A	355.271	1.7464	137.455	#N/A	#N/A	#N/A	#N/A	106.74	1858.45	#N/A	#N/A	#N/A	#N/A	1274.25	212.706	93.3481	#N/A
Q32Q12	15.7901	1387.97	1439.68	1107.34	2565.78	2170.45	295.056	104.95	2082.64	2701.4	1846.39	1513.5	570.245	3086.8	2794.09	3334.67	1446.97	1157.91	0	4528	626.224	1686.83	547.482	935.457	3994.64	2063.99	668.517	1258.29	1466.91	1202.63	1863.93	2654.52	1949.9	326.578	1516.52	1520.77	2555.57	922.257	1345.94	1065.6	14470.6	15585.2	21646.1	11099.5	10641.2	9741.47	1087.6	1201.25	5301.76
B9A041	0	97.1449	#N/A	#N/A	#N/A	#N/A	50.1694	34.8392	30.3952	36.1652	95.1	111.623	#N/A	#N/A	#N/A	#N/A	115.266	127.891	#N/A	73.7622	18.9023	49.579	26.2807	74.3048	#N/A	#N/A	#N/A	#N/A	125.033	138.149	20.1966	21.9365	73.128	10.8942	138.1	#N/A	#N/A	112.01	14.0983	49.2697	784.064	#N/A	#N/A	675.832	85.2681	261.295	85.9874	106.575	#N/A
P12277	0	252.843	3177.12	546.899	209.457	228.363	42.6973	106.821	707.804	1523.04	85.2518	186.583	113.005	2494.71	1586.67	353.637	312.538	143.337	#N/A	1092.95	202.863	146.671	101.862	166.151	580.695	936.276	272.384	237.245	134.225	766.681	568.694	577.867	233.339	97.2165	202.682	527.663	260.235	349.726	312.694	254.616	494.97	1156.67	600.718	667.237	496.787	597.921	105.438	44.6282	302.27
P02790	0	576.026	2331.3	2507.1	1253.46	602.037	160.293	635.456	2387.42	3315.71	1513.94	501.333	72.4354	586.31	3747.21	1737.32	549.484	690.444	0	1179.89	328.766	770.541	122.291	876.732	2323.85	613.892	1005.37	385.009	1552.36	848.092	1391.87	1898.9	872.547	189.443	720.257	695.385	900.48	675.787	878.707	635.172	3773.13	4056.97	5308.88	3687.71	4897.78	3622.54	407.598	437.432	942.781
O95831	0	713.283	313.027	411.438	75.4318	223.165	299.504	352.135	360.593	444.373	189.404	282.274	218.377	527.835	240.514	102.047	795.685	826.224	0	2974.7	386.316	294.108	699.315	379.26	744.673	676.488	126.168	245.105	528.834	563.347	1948.97	740.795	455.062	48.6498	460.087	516.127	282.45	750.271	437.862	581.102	4813.74	4604.98	2573.98	6444.71	3528.85	5045.31	206.254	207.726	794.256
P09104	5.19223	78.9897	257.253	103.492	236.152	209.224	68.7605	43.3331	319.098	443.773	343.295	281.968	29.5901	122.265	427.261	314.33	237.954	99.4891	3.23972	187.164	263.198	89.4412	67.3322	103.068	350.948	192.982	192.19	46.4332	186.095	394.765	240.871	206.286	553.372	137.883	130.545	91.1194	191.474	109.254	182.556	130.475	298.435	278.279	542.452	278.219	392.412	352.595	72.4105	126.558	437.16
P12429	4.12533	416.716	2461.29	2280.25	2290.75	939.324	367.731	437.938	558.11	1055.39	882.262	557.502	260.553	2417.63	843.618	1580.22	1775.26	1694.97	#N/A	1951.33	339.145	516.907	170.728	429.159	4012.11	902.031	279.989	834.105	2400.01	1953.86	705.181	1043.79	1100.58	165.077	762.175	998.166	1093.25	1132.09	555.981	966.993	6787.48	8342.36	10805.3	10930.3	4616.44	9014.01	663.538	308.686	4873.31
P42704	1.56478	389.055	336.152	489.825	95.0085	283.298	329.392	144.108	689.442	531.889	65.9533	172.898	152.369	467.797	187.201	125.102	202.953	278.37	0	6842.42	170.965	157.918	148.764	217.685	238.124	405.191	72.5897	221.646	266.949	293.194	2235.13	478.175	526.709	25.1981	234.005	544.643	239.313	438.475	683.499	300.285	1848.35	4881.58	2047.94	4228.9	6285.37	3070.17	36.3015	90.6837	664.153
B8ZZQ6	8.60629	668.418	272.821	279.59	491.334	445.739	307.955	283.177	1026.18	1162.58	588.605	1344.68	255.064	398.065	946.912	866.77	1010.09	550.512	22.1133	1504.36	679.556	616.524	271.823	388.847	274.841	743.154	270.829	233.375	774.678	569.395	971.669	759.333	1072.21	317.097	599.845	402.844	488.499	555.348	592.04	350.288	1884.58	1066.34	1093.17	1525.4	1282.59	1261.72	331.432	488.436	1124.08
Q15181	7.46827	837.423	1572.84	644.972	1132.03	484.607	332.417	211.339	2444.58	2958.76	919.566	589.467	297.373	1140.88	488.45	754.14	1797.35	1769.96	0	5927.54	438.889	566.792	151.929	485.705	4007.29	1269.05	103.7	368.926	1263.55	1139.46	1736.27	2489.85	878.082	99.4619	787.05	999.592	572.424	1044.32	1535.18	684.242	6660.95	8368.97	5586.34	8291.98	10233.3	7033.7	1086.54	433.626	2177.97
A0A494BZZ2	#N/A	217.768	26.2997	77.1221	13.5531	74.1914	33.2683	19.867	65.0437	47.0548	82.168	140.422	26.3767	20.3254	41.4993	6.55117	58.4577	54.5612	#N/A	254.592	60.0824	62.6624	72.9912	95.0056	25.3096	104.982	50.2943	44.8613	94.2671	45.6975	219.824	147.582	29.5475	24.616	100.696	55.3456	44.548	34.1216	57.1164	46.8029	891.908	527.989	376.689	269.793	442.948	451.842	32.161	142.163	131.409
P31150	1.99154	194.67	203.747	217.82	304.739	189.613	137.343	158.792	835.194	1182.46	317.133	388.076	152.369	723.428	745.473	364.724	414.793	451.604	0	1533.99	195.183	321.575	84.5969	241.545	96.2478	548.629	235.052	239.3	424.53	641.589	600.158	651.71	446.954	119.504	254.273	311.854	243.074	316.821	384.451	245.282	1503.5	2022.88	1367.45	2220.61	2262.33	1526.31	172.649	184.222	563.928
P54727	0	860.521	563.327	656.712	567.998	536.588	464.956	203.709	1687.5	1837.93	947.32	1118.78	329.374	809.889	914.651	1063.05	1972.44	1675.54	0	3584.93	900.477	1037.1	457.418	666.891	1696.1	1041.26	289.322	611.492	1940.59	1769.53	1909.86	2281.19	757.163	259.715	813.398	642.372	696.664	1000.96	1088.28	723.511	6567.36	5058.61	6354.48	8378.42	7856.63	6493.71	541.442	555.236	1975.92
O43396	0	589.713	314.236	420.65	371.957	537.06	172.39	120.066	1418.1	1778.09	364.484	506.439	179.415	470.299	741.535	491.968	695.17	601.17	0	3321.14	333.491	347.971	248.036	385.906	279.653	689.4	161.944	347.645	449.199	633.525	1296.94	1495.39	566.001	99.0461	471.143	514.702	539.042	422.184	771.614	418.226	4093.74	4317.46	4674.71	3863.05	5701.18	3521.29	205.869	309.352	1001.23
P49327	#N/A	225.467	431.526	439.434	254.771	807.481	284.916	35.9909	349.078	304.407	42.2777	89.8702	164.553	332.399	378.643	256.377	593.923	521.113	0.297222	3113.34	72.7402	120.199	60.6182	107.862	491.042	565.19	132.044	728.421	268.45	283.785	1194.04	317.41	637.804	13.6386	143.167	439.136	365.904	531.844	448.707	452.961	1239.31	3187.68	3108.16	5033.81	3868.22	4673.45	46.5083	76.6958	644.572
P30044	#N/A	465.288	447.246	528.296	591.681	620.821	553.197	203.277	1581.59	849.184	509.223	271.857	149.959	2376.82	450.889	427.842	720.826	1203.17	0	3577.37	199.909	487.757	211.013	346.792	2525.08	817.54	73.281	314.15	774.678	980.672	911.505	867.677	2011.72	60.4588	459.166	770.173	592.17	1032.32	647.168	857.386	6174.85	10148.9	6225.1	10706.2	7021.72	10969.7	399.895	181.082	884.183
P50990	0	1486.55	773.271	573.63	485.584	998.039	344.425	72.8456	1235.73	1125.72	221.635	816.798	243.549	502.976	1052.93	260.535	901.697	481.999	0	6754.35	374.756	1155.77	483.123	680.183	332.411	1026.38	370.553	851.276	789.405	894.27	2564.44	1604.56	968.985	214.974	880.283	561.622	972.767	596.764	916.031	802.716	5668.56	3435.71	6537.67	4047.74	5649.57	5675.96	319.299	761.058	2162.74
Q14103.4	0	1038.84	577.837	535.34	347.315	443.258	337.665	12.2369	1614.16	1265.68	578.359	1129.2	324.286	443.407	1563.65	853.542	576.331	884.024	1.27805	3285.38	576.437	671.23	323.713	880.872	2735.75	1377.96	394.577	947.165	429.783	737.016	2364.38	1341.83	1044.37	173.559	1004.56	878.142	1121.22	529.331	796.647	963.859	13152.4	16274.9	16712	8456.28	12356.5	14457.3	323.344	401.654	2506.49
O60763	0	328.221	344.012	511.679	152.78	381.944	330.015	73.5655	581.659	428.188	312.457	253.475	186.243	356.32	309.882	176	410.12	689.115	0	5760.5	128.857	108.11	159.698	278.48	376.079	446.875	122.365	415.239	371.253	363.852	2003.4	629.671	590.871	20.541	288.453	376.661	292.324	514.337	600.807	476.896	3242.87	5119.25	3152.81	6445.8	6270.46	5598.84	63.7443	93.1578	342.157
P0DOY2	1.49365	703.113	2683.02	9112.69	1032.23	907.899	191.071	4259.02	6443.37	2526.07	1850.97	1328.24	282.11	3147.31	3111.84	1441.38	717.527	639.039	4.39889	1953.37	1625.01	2937.79	286.306	2668.98	2049.72	2097.11	2562.07	1079.09	2580.57	1146.85	1163.86	1307.23	1811.52	1104.39	1264.46	1701.98	2061.55	657.632	947.753	1350.88	2726.77	2458.16	4680.05	1412.67	1794.29	3049.69	702.439	1334.94	3601.42
P05556	0	704.728	451.478	1218.06	136.078	164.686	508.988	60.7527	1042.67	507.712	191.593	1826	115.415	408.541	1209.39	139.338	961.987	896.647	1.18889	3092.29	726.643	1191.58	312.395	1209.14	341.858	1293.89	541.312	476.908	1287.38	3513.81	2404.88	1259.34	265.459	656.066	833.482	644.706	555.733	766.399	722.179	838.718	6125.41	4640.28	4578.41	5752.7	4801.8	6946.34	301.293	561.992	1622.89
Q7L266	0	1121.63	440.897	555.749	929.413	753.137	230.299	87.386	1199.42	857.776	1600.49	903.809	387.081	470.299	436.349	582.172	1375.77	673.337	0	4097.99	1119.04	298.851	476.793	732.48	696.192	963.364	123.921	712.218	359.34	668.662	1206.59	2121.25	401.424	154.931	1314.3	883.975	886.257	892.025	688.108	1105.27	15443.9	11738.9	11081.7	12204.3	8100.02	12597.2	635.614	578.263	2264.85
B4E1Z4	3.20069	826.682	1690.74	2253.16	1726.03	779.6	199.788	556.564	1603.48	2308.28	1396.76	1846.53	77.3894	958.734	5181.36	1619.9	1093.1	890.834	0	2048.28	1165.78	1183.62	276.427	1627.95	1378.13	657.12	1151.93	481.019	1361.85	798.458	1679.72	1514.96	839.803	292.315	1001.06	651.057	1072.44	711.853	683.047	725.445	4898.37	2917.24	5627.56	3195.39	2778.49	3752.58	797.286	409.647	746.102
Q02790	#N/A	538.86	400.087	179.711	698.6	1243.41	286.25	136.622	1017.77	1453.6	578.459	535.034	288.269	549.255	1585.46	1330.77	552.508	789.767	0	2777.93	278.05	759.982	242.281	484.071	911.324	630.874	276.878	933.501	442.915	462.159	1116.23	1015.46	3583.51	133.392	635.683	542.05	859.105	556.969	699.405	596.703	6243.83	5836.3	7731.35	5270.58	6096.27	7334.1	364.652	342.847	1078.11
Q08257	11.0246	495.99	454.954	602.889	511.321	674.692	266.68	228.182	1617.27	1555.41	1012.18	763.591	359.767	797.381	1049.6	1081.95	982.603	1030.27	#N/A	2945.48	566.057	1593.49	433.919	522.858	1368.14	867.785	447.809	321.768	727.029	475.888	1140.26	3162.67	1444.55	361.422	818.742	865.051	862.044	521.145	762.305	907.989	5026.97	5082.42	5287.13	3384.13	4074.65	6161.03	582.75	352.268	1893.1
Q16658	0	316.054	908.699	534.256	564.438	457.317	194.273	16.5558	610.705	561.46	849.235	242.343	162.277	316.607	592.35	1120.38	233.831	709.545	0	1552.79	270.54	285.921	77.4033	405.299	1350.68	353.121	188.388	368.685	226.335	394.765	1006.54	342.23	2693.34	57.0492	385.74	327.926	481.682	280.511	442.11	462.095	5424.47	5595.98	6369.24	4389.24	5926.53	6057.48	190.078	367.778	848.357
P06576	#N/A	885.806	251.963	458.037	116.639	176.618	638.503	#N/A	1990.21	1111.53	96.9901	1727.96	78.9961	1263.3	795.151	93.6061	108.394	220.985	4.25027	4871.58	195.521	499.004	995.117	1012.81	379.822	789.189	429.143	679.811	258.601	959.36	6433.58	849.139	222.658	158.59	735.734	545.809	638.364	686.323	1071.2	775.848	7601.36	6330.68	6144.83	6336.44	9686.28	7671.58	72.2179	577.692	634.129
P13797	3.48519	524.602	3873.46	832.269	1195.68	1114.64	198.898	224.727	541.408	871.163	1781.93	743.064	366.328	1101.17	1163.65	1096.19	982.511	1213.47	#N/A	1289.51	239.064	243.993	189.72	511.309	3731.74	661.751	468.031	419.592	1171.26	821.211	926.387	461.182	908.955	82.081	815.149	761.748	940.679	723.605	394.212	583.836	2709.88	3027.46	3163.88	2555.37	1245.54	2438.37	381.792	469.881	1541.23
P61158	0	258.831	267.531	511.86	17.5232	42.5301	198.276	91.417	514.644	465.652	101.367	257.356	97.4732	252.66	57.7053	12.0945	394.635	399.949	0	3494.92	71.812	134.047	130.636	225.094	264.503	473.822	23.6781	50.9073	421.153	455.343	1236.03	371.994	85.368	18.7115	248.653	318.464	53.9512	347.538	378.125	167.41	2211.23	3646.9	551.994	2885.32	3004.29	1724.73	99.4681	240.555	324.607
A0A2R8Y5S7	1.28028	187.256	131.045	193.257	35.0464	61.6686	98.3818	69.1026	252.602	193.614	86.8434	171.264	98.4104	161.665	82.6957	40.8188	327.015	164.763	0	403.24	283.619	180.413	70.8811	145.668	255.057	316.911	21.0856	47.2797	216.017	277.929	370.236	368.183	217.825	100.044	170.621	185.998	63.3545	190.222	157.341	213.546	1188.08	910.325	464.85	1079.01	771.609	1282.2	85.6023	140.736	593.517
P09972	0.924643	72.6211	53.8085	31.4268	140.87	60.3691	7.38308	#N/A	26.5569	34.9664	65.4559	70.7728	5.48956	96.4675	81.6355	65.5117	78.7988	24.3325	#N/A	47.1997	38.3954	38.8675	22.9237	51.2071	99.6343	66.8067	31.4555	46.3123	62.2819	53.3778	24.2359	22.6574	154.208	11.3932	78.0324	49.7722	86.2749	28.6913	21.8705	40.5358	792.367	379.115	877.923	322.37	161.161	440.099	40.3457	49.8618	102.691
D6REX3	0	391.812	318.014	465.984	169.208	517.095	263.478	49.9554	296.69	206.801	288.085	256.539	174.461	245.156	264.596	302.992	259.028	470.206	#N/A	3570.32	56.7914	141.775	100.902	269.11	370.91	439.577	121.674	417.899	328.95	409.55	914.375	327.812	388.561	18.3788	302.272	470.244	328.644	412.864	354.357	337.087	3445.45	5465.17	3572.25	4540.4	3829.74	3655.99	100.912	125.511	517.514
P07814	#N/A	170.717	167.925	365.743	89.5325	268.648	138.588	59.457	879.179	525.695	75.1051	146.243	110.327	337.871	295.342	99.6533	179.13	191.753	0	4157.04	55.0193	80.3364	85.4601	126.602	463.237	338.384	120.291	357.439	166.961	170.406	1046.4	345.835	183.911	15.6345	180.295	421.119	298.436	225.154	428.554	155.476	1656.35	3707.68	2258.61	2252.8	2685.72	1718.15	31.5833	81.2633	394.807
P60900	0	696.269	514.506	674.232	658.215	826.738	284.916	159.08	1634.7	1309.24	295.646	1051.79	358.16	741.252	897.991	423.558	1224.77	555.578	0.921388	3269.44	272.396	766.333	307.119	612.852	362.355	1117.61	329.592	531.564	950.268	858.748	1346.05	1560.89	902.25	219.881	795.617	663.889	816.791	614.189	825.928	508.631	7269.62	7548.7	7273.75	6352.95	8245.65	5066.51	275.198	667.996	1896
P80303	0	439.338	362.301	385.249	355.392	454.717	295.056	16.2679	708.426	643.482	600.642	623.985	336.738	522.832	720.483	520.692	462.073	805.629	0	1154.55	271.805	276.128	298.871	368.256	743.603	622.313	250.089	875.702	1231.85	544.818	554.982	1249.04	522.967	66.0307	578.103	399.863	643.301	450.632	415.63	347.688	6677.75	6655.18	9549.53	6199.6	6415.73	5896.01	469.127	350.46	730.582
Q9NR45	0	735.241	418.376	397.531	917.777	1166.15	129.159	247.618	1530.96	1410.14	820.884	876.643	442.78	1275.81	786.518	906.959	780.475	581.322	0	2315.34	580.74	468.552	547.962	460.102	2061.48	1177.4	203.77	670.017	904.964	586.291	753.44	1958.32	628.215	104.202	829.705	763.174	788.346	453.631	693.801	622.305	9438.29	12489.9	9255.66	6123.1	8561.01	7958.8	754.147	200.113	1522.95
P13798	1.20915	383.352	538.236	457.314	767.324	641.141	162.517	116.611	1108.75	822.31	604.82	384.706	149.825	646.504	523.437	639.873	641.019	509.653	0	2026.62	279.316	594.413	204.586	257.561	115.854	599.716	117.872	533.377	522.174	354.732	691.362	999.811	1181.51	116.843	449.493	371.477	535.398	346.971	496.515	536.166	4491.24	3123.82	5580.75	3014.66	4640.19	5475.17	287.138	233.132	1145.84
A0A286YEY5	#N/A	#N/A	#N/A	#N/A	127.043	34.1422	7.11622	178.659	870.88	422.594	#N/A	#N/A	#N/A	#N/A	190.23	62.992	68.445	31.7236	0	241.822	318.049	996.63	#N/A	#N/A	#N/A	#N/A	67.2319	89.2388	22.4177	57.6019	93.2233	207.11	128.637	73.5153	#N/A	#N/A	193.472	24.1526	146.316	107.34	#N/A	#N/A	509.249	80.9717	342.233	294.879	#N/A	#N/A	#N/A
O95865	0	290.769	481.707	225.406	488.733	404.036	211.441	165.126	505.411	765.964	467.442	199.349	149.959	340.841	1170.31	491.464	348.731	858.944	0	1039.31	180.163	87.2989	131.02	406.933	1333.39	279.718	351.196	497.464	400.424	436.43	747.912	312.364	680.605	42.6622	360.036	304.725	450.769	423.967	285.04	265.816	5078.58	3933.02	7188	5920.54	3816.35	4463.22	264.606	218.193	254.406
P30040	2.06267	597.603	1050.02	381.095	459.162	537.887	329.659	139.933	975.966	851.681	510.218	639.1	300.721	705.292	507.685	366.739	1163.2	1046.96	0	2512	157.885	229.609	197.393	474.483	1929.41	1363.64	162.117	633.257	913.124	576.499	866.222	1505.28	495.056	28.1088	587.5	735.825	674.919	584.931	551.372	250.149	8129.64	10362.9	7893.68	5861.81	7377.25	4595.04	524.783	341.896	2254.26
A8MXP9	#N/A	444.851	201.328	384.166	165.375	110.933	370.666	28.6488	583.837	378.636	190.996	692.103	181.155	67.2302	321.544	379.842	350.655	587.55	0	1270.81	299.231	355.393	170.537	331.321	286.426	339.507	128.933	225.153	218.737	452.367	2016.79	691.567	273.801	93.89	289.006	284.894	264.584	350.294	505.914	464.829	1947.8	1889.97	1925.81	2670.38	3366.53	3820.9	87.5281	130.173	1207.48
Q14974	0	734.956	195.434	364.479	316.513	465.941	236.703	77.8844	772.536	672.154	535.485	389.199	114.344	283.305	399.848	377.7	308.873	322.883	0	4691.05	68.3522	78.5766	220.604	476.226	135.282	250.244	159.697	370.861	270.514	309.418	1684.93	550.37	563.039	9.06467	613.665	287.097	319.828	378.418	586.166	345.088	5781.41	4320.4	4432.11	4722.14	5433.59	4144.78	100.142	253.496	263.398
Q8NBS9	#N/A	573.934	642.528	489.102	480.382	807.245	306.264	144.54	1088	783.447	993.576	850.908	320.938	568.955	1013.25	1000.94	865.871	936.26	#N/A	3470.4	364.376	700.686	214.082	710.145	249.175	1049.4	362.257	580.053	1258.11	884.285	1723.09	864.69	521.251	121.916	671.982	601.155	771.303	532.249	556.252	541.633	8005.66	7654.71	8525.56	6474.87	5583.41	6576.78	348.09	289.655	1383.86
Q99832	0	708.816	129.231	210.776	140.87	612.315	404.379	22.8902	393.063	283.727	10.843	164.83	58.6446	160.727	405.149	45.3542	332.787	445.625	0.178333	7002.81	55.0193	149.808	174.853	277.281	101.417	230.315	113.724	640.271	331.201	399.277	1973.1	440.481	197.399	13.2228	371.829	270.636	558.789	612.974	583.274	383.424	3014.63	2669.77	4567.72	4890.24	4331.08	3236.01	50.9377	300.979	395.388
P62820	0	1113.74	673.513	1032.57	427.675	304.445	460.953	141.66	1110.72	1080.56	562.244	1558.13	354.01	984.688	656.113	357.543	942.287	812.273	0	4660.51	478.634	1005.05	660.278	879.238	2088.22	1692.62	293.297	811.372	1558.17	1055.36	1826.2	1637	890.166	192.687	1098.72	1181.96	618.147	733.412	764.655	846.119	11658	13258	6740.71	8112.76	7301.54	8711.25	590.839	957.175	2874.61
P49368	2.98731	1267.35	257.858	471.222	115.27	469.721	237.86	27.4971	381.963	232.576	59.9846	376.638	98.8121	378.678	360.166	64.1259	302.093	341.983	0	6153.94	70.4618	123.259	390.278	461.518	209.072	596.909	152.093	576.546	293.682	303.946	2094.81	453.252	142.202	22.5369	492.977	511.72	403.4	410.594	533.116	331.22	4472.84	5036.76	3622.5	3897.01	4336.08	3013.09	88.0095	580.452	736.819
C9JIZ6	2.27604	982.38	1429.55	1255.99	2711.99	1998.32	589.045	308.514	2085.55	2665.64	1121.6	1156.88	296.838	1950.93	1916.24	1868.59	3593.68	1636.01	1.90222	3341.78	1327.13	3365.48	602.153	860.389	3746.89	1898.52	584.52	1071.83	1327.9	1878.3	1735.85	1913.83	909.89	392.691	1200.06	927.526	1966.46	1257.8	1151.64	1262.28	7920.93	7227.28	14639.6	9465.69	7115.64	8694.28	786.308	775.236	1052.87
H3BPK7	#N/A	709.956	116.081	154.064	505.845	1063.02	316.761	204.716	770.877	606.717	684.203	474.066	62.9291	113.353	813.175	588.723	508.252	655.067	0	3041.93	234.254	248.201	287.745	485.16	82.3453	151.999	231.769	478.722	415.057	532.818	1447.57	756.861	4470.4	54.0554	516.562	142.577	491.32	579.987	557.337	764.58	5360.88	1801.74	4814.01	6094.11	4252.78	8135.31	166.968	172.899	224.092
P05023	#N/A	412.058	105.199	302.528	172.22	283.179	201.834	85.2265	244.718	35.4659	85.2518	580.174	47.7993	648.85	502.384	154.078	176.931	128.721	#N/A	748.962	99.2373	215.684	381.357	408.895	234.559	343.016	345.147	1034.35	291.055	350.988	789.05	214.834	110.939	103.869	425.079	298.763	596.872	261.383	183.55	349.355	3774.26	2520.76	4462.77	1778.43	1876.7	3218.18	50.6488	332.095	356.081
P02679	#N/A	1394.34	2836.59	6992.83	749.664	208.516	198.987	361.061	4247.65	2202.48	198.457	1477.34	73.1049	438.716	1325.86	126.866	1298.16	1996.76	0	3422.69	688.585	2224.09	257.34	609.038	1149.09	898.101	400.28	184.04	2548.87	1353.55	2014.45	1723.41	1417.03	253.478	798.197	990.778	561.022	964.888	1057.29	1026.86	2308.69	3724.49	1812.59	3245.95	3201.26	3274.25	584.291	637.736	1972.59
Q8N163	2.63168	651.023	201.933	582.66	117.049	417.267	356.167	32.3918	463.086	557.564	381.693	460.585	246.093	318.796	377.129	211.779	634.147	855.955	0	3533.74	164.805	252.792	184.924	368.147	313.162	391.998	97.4776	255.625	425.937	355.212	1208.29	527.712	517.665	67.8603	510.021	467.522	338.988	452.578	416.082	431.427	5219.26	4856.09	3576.95	3832.89	3813.22	4370.34	116.319	139.784	866.198
P01859	8.10841	484.204	1665.65	4712.04	773.621	152.399	106.21	687.715	1752.65	1478.38	1346.72	894.617	48.201	318.64	1860.5	1731.27	349.647	591.287	0	1142.19	204.128	710.862	109.247	1106.18	1947.41	905.399	815.424	257.922	852.156	578.707	1076.69	650.474	1550.89	120.003	691.329	907.435	778.943	412.945	323.901	563.368	1935.63	2648.77	2278.58	1037.8	808.842	1660.15	759.443	632.883	2447.89
J3QSU6	#N/A	44.295	92.8046	171.764	100.348	83.0518	288.563	141.084	122.929	130.575	54.6129	113.461	57.5734	36.8984	207.042	134.425	444.755	433.749	#N/A	275.944	258.388	116.45	46.3269	74.5227	56.3228	183.859	115.971	163.967	963.306	1721.53	509.486	212.465	182.586	31.4353	99.7746	97.0817	185.362	290.236	138.724	296.618	1413.67	1843.48	2832.74	4178.09	1942.59	4924.72	9.34018	88.8758	211.038
E9PKG1	0	1170.68	606.857	743.587	381.814	522.647	382.052	111.716	798.367	765.964	544.736	854.278	336.202	464.514	597.802	530.393	1057.19	1113.23	#N/A	2277.95	161.092	361.284	333.592	785.213	292.13	1186.66	151.747	326.484	846.715	905.406	955.193	635.644	224.997	24.8655	911.515	782.875	585.941	723.443	478.079	330.62	9724.94	8454.82	6400.15	7433.64	4530.46	4323.37	287.427	385.953	2178.55
P07858	0	491.523	626.658	473.028	761.027	635.588	233.768	28.3609	609.149	392.623	404.871	334.256	105.908	287.214	287.315	497.259	574.04	636.547	#N/A	1366.54	597.871	390.282	126.128	293.951	3530.15	452.068	150.537	375.94	429.314	487.888	755.034	623.903	197.243	87.9855	428.672	328.574	703.011	334.165	404.966	462.695	5417.68	5446.27	10347.3	6110.21	5793.05	6962.81	105.727	353.029	764.232
H0YFD6	0	642.753	573.151	746.838	151.001	359.615	367.019	87.386	630.727	339.973	74.9062	439.854	173.122	1175.59	383.187	120.441	409.662	447.535	0	7026.21	340.242	598.544	510.363	434.716	619.729	913.68	164.537	882.715	406.99	337.067	2161.36	586.21	602.721	81.9147	528.446	834.332	564.078	488.969	595.926	686.576	3536.4	4965.61	3895.89	3545.48	4280.28	5459.56	145.784	519.267	785.264
Q00796	4.62322	398.845	304.411	117.941	462.722	764.596	448.856	346.089	1465.51	1296.65	211.19	172.796	212.352	1202.8	572.509	485.164	246.2	748.909	0	12739.1	126.494	335.653	328.029	325.111	1073.7	497.682	210.337	5262.79	727.967	826.779	743.129	828.335	743.208	33.1817	510.573	903.417	790.932	1059.07	998.904	715.177	4892.8	9728.15	7167.65	9602.69	8730.11	7209.43	363.978	366.731	565.958
E9PLK3	1.84929	833.526	912.78	653.642	487.501	437.587	275.398	117.762	823.99	1057.68	1150.15	461.096	186.779	798.32	441.801	448.881	603.086	1168.37	0	5098.07	270.793	147.13	350.185	565.893	1700.2	649.681	184.412	373.28	406.896	525.041	1657.18	517.516	1018.57	25.2813	652.358	616.838	385.299	661.522	676.45	580.902	5359.09	6943.26	3162.23	6277.2	4367.07	5810.87	440.818	571.032	625.861
Q9NYU2	#N/A	394.473	220.675	353.281	37.7844	123.219	471.094	65.2156	687.264	471.147	55.3092	314.342	121.708	230.459	150.7	31.874	472.701	598.097	0	6432.43	139.827	303.748	141.762	303.974	176.454	374.735	69.4787	170.013	897.648	494.32	1903.05	826.996	161.77	26.6119	337.649	320.538	194.295	506.962	600.264	391.957	3633.21	3651.24	2142.71	5031.45	5260.19	4542.77	60.663	217.241	451.664
O60701	8.17954	758.434	182.888	292.775	897.516	802.873	195.073	42.9012	486.738	384.73	256.75	486.933	157.992	644.159	467.397	718.613	154.391	500.269	0	2274.68	96.6213	235.883	533.191	276.301	407.449	256.981	192.363	555.506	208.513	335.627	551.899	373.951	570.055	51.8932	499.979	365.126	582.062	364.639	401.351	473.296	4209.69	3217.09	4647.1	3374.69	2734.74	4060.14	545.39	1153.39	390.311
P29692	#N/A	282.024	136.335	241.661	31.6239	84.7057	95.0016	0	156.541	86.1172	79.2832	397.267	72.7032	96.6239	103.748	28.5984	151.459	159.78	#N/A	804.744	138.898	360.137	121.908	177.046	209.072	354.665	29.9	103.386	225.584	189.126	299.654	117.098	699.004	81.7483	234.65	198.83	133.409	185.602	133.663	318.486	1571.71	2850.02	1678.5	2212.61	1361.7	2872.96	27.828	227.423	602.944
O94760	2.4183	881.053	709.789	956.892	616.734	296.884	151.842	37.5745	807.081	730.698	762.193	335.584	300.721	834.28	617.643	637.227	940.729	559.979	0.713333	993.951	670.02	351.567	330.043	499.215	1649.58	902.452	185.277	458.649	1077.93	499.312	706.562	1551	376.321	116.261	544.845	738.028	569.015	503.963	373.335	583.903	7685.71	8352.72	8257.64	6395.33	4648.67	7350.42	564.937	391.853	1503.81
Q15746	#N/A	158.74	359.882	468.693	289.269	223.755	108.789	189.6	1527.64	5229.37	210.792	1968.46	111.398	907.139	6644.59	426.078	303.559	434.58	0	1143.31	754.406	173.909	76.1564	1196.61	278.406	1111.99	1523.52	388.032	216.392	3802.4	1735.53	406.598	109.38	733.074	580.959	553.586	626.845	715.501	691.994	416.692	1172.7	1090.57	1418.09	1585.82	1122.5	715.644	158.302	195.165	299.949
P16152	4.48096	201.419	329.804	246.899	445.746	220.448	72.9413	59.0251	679.898	1095.15	359.211	148.49	71.6321	1034.09	476.031	268.472	149.076	263.588	#N/A	2467.66	96.115	255.776	99.6555	228.58	1298.81	284.069	186.832	227.329	90.9841	217.639	789.475	366.123	1136.45	25.5308	285.965	330.259	271.167	259.276	413.1	519.432	2594.3	3460.36	2697.25	2543.24	3879.03	4907.4	135.384	328.859	239.321
P60842	#N/A	1197.49	695.883	1108.79	525.832	819.531	393.171	42.4693	760.088	553.468	396.217	705.686	172.051	588.655	818.021	542.109	486.903	645.184	0.772777	5190.12	103.794	284.773	314.984	732.153	454.147	933.048	332.011	982.474	424.436	590.708	2943.6	484.972	297.735	42.6622	620.39	911.453	691.375	572.287	705.64	488.63	8059.44	13698.7	8940.54	8936.04	7782.79	6906.24	139.044	284.897	1037.2
P25786	0	865.94	288.541	414.148	646.852	836.779	372.445	152.458	1279.4	1325.33	254.263	1095.6	269.926	643.377	970.842	375.936	1638.65	685.129	0	3348.01	656.603	884.312	332.633	601.847	135.995	869.048	275.322	587.308	1187.58	1027.52	1265.8	1692	1190.71	243.166	909.303	520.016	956.547	722.633	799.991	631.706	8104.92	4244.22	8821.72	5901.16	5851.8	6186.02	261.525	735.366	1301.33
P05783	0	1861.44	288.389	473.028	138.953	970.04	1015.31	607.959	1543.31	713.514	2181.23	2106.44	787.953	86.6175	547.518	146.519	932.3	844.079	0	7249.34	439.817	541.85	1755.05	1557.35	345.244	680.277	263.57	285.734	731.906	974.144	3994.14	1576.13	1642.73	65.4486	1079	432.396	586.764	639.477	954.169	913.656	4808.36	1567.3	3350.38	2677.71	3343.58	4395.98	331.336	329.621	960.186
B1AK88	#N/A	821.74	478.231	636.664	655.066	1237.39	305.375	178.803	400.843	368.646	998.948	866.533	309.692	546.284	979.021	932.534	1088.89	1003.36	#N/A	1437.75	792.801	888.061	390.086	678.113	694.232	952.136	370.207	683.439	870.634	822.843	521.179	543.366	1104.48	207.406	807.686	598.951	922.225	564.749	279.798	904.789	8193.13	6236.43	8500.88	5474.31	2060.36	8790.88	424.063	666.854	1980.42
O14818	#N/A	409.967	503.17	783.684	210.552	331.262	423.504	213.21	1358.24	1357.2	124.545	552.396	291.616	756.105	263.384	102.551	1579.46	759.871	#N/A	3108.84	702.34	843.303	177.155	308.659	210.141	1399.99	80.8857	198.309	1297.98	1144.93	1154.71	1849.98	905.446	186.616	361.05	760.452	244.955	815.596	760.136	585.769	2916.6	6768.76	2695.09	6929.02	5764.03	5820.17	125.274	373.012	1988.54
A0A087WTT1	0	783.433	414.295	675.676	246.146	427.664	371.289	0	373.457	251.059	639.637	635.015	260.152	275.8	491.479	509.731	1212.31	1265.37	#N/A	982.611	411.97	802.14	231.443	580.929	522.055	838.031	202.214	560.222	884.797	806.715	546.903	466.022	824.678	97.7986	789.721	558.382	762.134	739.41	284.407	644.373	9419.99	6998.16	9369.77	9276.61	3991.98	8390.52	259.407	409.932	2044.96
P09622	#N/A	548.84	283.704	500.481	118.692	194.693	330.904	232.357	1066.84	864.769	127.728	739.387	330.846	1474.69	482.24	86.425	429.545	394.053	0	2427.82	740.482	1255.77	355.46	401.377	1081.01	1502.31	169.722	551.395	568.698	686.039	1225.72	1060.47	1117.27	365.165	473.538	753.193	438.897	485.808	527.513	809.583	5240.68	8820.91	5589.27	4682.12	6004.75	7846.16	225.705	434.387	1444.19
Q9H4A4	3.98308	347.136	962.054	593.858	616.46	475.156	197.742	302.756	1308.03	1712.45	331.955	255.109	343.566	2104.15	568.571	559.873	550.675	633.225	0	4795.26	290.539	401.299	99.08	205.264	1620.35	721.681	146.216	266.266	759.389	420.206	1223.06	1151.92	878.939	54.388	354.324	696.163	392.234	542.137	816.801	453.961	1300.45	3623.93	1808.64	2666	3519.3	2302.32	412.509	228.85	1231.13
P27695	0	450.27	185.005	134.196	148.673	178.744	196.586	84.7946	706.974	923.113	415.416	534.524	95.3309	176.987	291.858	137.071	415.984	624.423	0	1372.06	584.622	472.837	170.537	556.197	535.779	290.806	69.3059	157.196	393.764	376.428	799.892	917.832	512.832	245.993	436.779	254.046	259.648	334.651	446.538	530.033	4281.69	3122.7	2851.06	3011.12	3795.28	4424.62	244.578	256.255	680.397
Q02252	0	263.869	156.438	65.9241	307.066	393.403	252.092	431.747	762.889	863.27	269.583	228.658	262.026	502.976	567.511	357.039	476.916	1054.27	#N/A	5186.44	151.809	640.549	278.633	351.368	371.267	391.296	203.942	484.526	468.615	764.665	735.369	1217.53	970.077	118.672	484.962	397.141	519.648	655.605	467.686	699.843	6112.68	5042.36	6346.85	8500.09	5421.09	9708.38	230.616	227.138	444.267
P51659	0	230.125	255.137	492.173	1109.57	979.964	425.55	61.6165	1012.17	1154.49	59.5867	137.767	189.055	527.679	615.977	857.825	452.727	179.047	1.48611	3848.51	207.926	315.454	93.7088	115.815	651.277	633.681	204.115	336.641	560.256	426.35	1919.74	893.321	615.585	53.2237	180.663	402.844	518.002	472.11	793.484	340.688	1277.33	3654.89	3009.82	3820.42	5230.1	2501.39	28.7909	132.552	1395.17
A0A0G2JPF8	#N/A	#N/A	46.7046	99.8795	6.84499	#N/A	83.5267	#N/A	#N/A	#N/A	#N/A	#N/A	0	8.91191	37.7129	12.2204	107.111	93.0945	#N/A	#N/A	43.6273	32.6701	#N/A	#N/A	64.5217	48.9822	13.4809	39.6617	58.7176	64.7061	#N/A	#N/A	28.456	6.90245	#N/A	46.0134	100.732	98.3124	#N/A	50.8698	#N/A	416.509	894.461	847.549	#N/A	456.783	#N/A	#N/A	336.79
P05455	7.89503	657.772	937.266	1194.04	762.122	462.515	553.286	376.465	1462.6	1766.3	622.627	540.753	546.546	1658.24	825.897	826.455	1711.49	1538.09	0	3367.93	491.292	1134.66	245.446	402.14	1165.31	1416.13	192.363	359.253	1436.61	1171.53	1190.64	1169.74	1366.43	292.647	522.274	1241.32	500.959	1027.3	770.258	766.781	4348.11	10862.8	4815.03	9597.13	7900.83	7233.92	467.491	280.615	2087.61
P30084	0	396.849	285.064	303.251	344.44	445.148	208.505	606.375	595.456	724.204	817.701	633.483	183.833	1751.42	515.409	393.574	263.06	626.084	0	4060.29	82.9509	580.411	501.922	639.109	622.759	434.945	191.671	536.28	274.359	406.669	794.152	526.579	1016.15	53.8059	885.074	589.101	452.297	534.68	500.672	637.773	10341.1	8823.29	6090.63	6713.32	5591.62	8575.27	326.81	560.945	349.409
P07384	#N/A	426.506	338.419	531.727	395.093	397.774	223.094	103.798	494.622	474.544	301.117	522.269	140.185	322.236	598.408	359.18	696.636	543.619	#N/A	1552.58	349.271	319.127	293.787	370.544	437.393	445.612	244.904	421.648	797.19	634.005	553.281	603.409	681.151	139.38	521.076	425.915	597.342	532.654	371.708	721.111	5419.95	4414.38	6530.8	5465.13	3827.87	7936.6	243.037	365.114	891.145
P02675	0	2188.8	2500.74	6753.51	2491.85	844.104	227.541	529.355	3552.92	1996.58	622.129	2171.49	90.3769	487.497	4112.67	563.274	1209.29	1951.16	0	3284.77	539.476	1976.5	393.539	956.375	1147.67	790.873	1068.8	599.4	2378.63	1280.01	1764.01	1524.95	1586.13	231.69	1476.72	952.023	1800.61	989.851	954.35	1021.66	4341.6	2925.36	6487.55	3271.65	2697.06	3396.62	890.399	964.978	1467.4
P17661	2.4183	47.9071	5.13902	168.332	30.9394	38.5134	22.1492	32.6798	128.116	101.702	78.0895	256.845	4.28453	7.81747	503.747	41.8267	36.2841	39.4468	0.802499	125.355	#N/A	#N/A	26.2807	934.585	10.1595	12.2105	2066.04	34.5831	63.4075	75.8425	841.561	48.3015	#N/A	#N/A	207.288	11.4061	118.716	47.3326	80.704	#N/A	191.912	21.7078	158.13	133.717	96.9646	#N/A	50.4562	191.169	13.0539
P23526	9.24643	785.999	890.41	870.378	1304.52	691.586	223.36	32.1039	1525.57	2066.31	1271.81	805.156	352.671	1067.24	877.241	1247.24	865.687	946.226	#N/A	3076.97	639.304	1069.7	403.418	826.614	2661.61	1329.96	243.348	862.159	683.882	791.45	996.649	1098.78	1960.27	219.465	923.307	1058.7	948.201	693.861	682.414	1049.06	12462.6	14435.7	12142.1	9227.66	7981	14467.7	638.502	527.165	2136.49
E5RK69	#N/A	#N/A	#N/A	#N/A	#N/A	#N/A	10.6743	#N/A	41.9101	19.0817	#N/A	#N/A	#N/A	#N/A	#N/A	#N/A	32.4358	38.6994	#N/A	96.7491	102.781	53.022	#N/A	#N/A	#N/A	#N/A	#N/A	#N/A	12.7565	88.1309	101.727	281.57	6.31489	30.9363	#N/A	#N/A	#N/A	26.0978	34.3421	29.9352	#N/A	#N/A	#N/A	54.1777	75.7145	76.4767	#N/A	#N/A	#N/A
P17858	0	304.647	79.0502	210.054	61.8788	323.937	104.964	#N/A	233.825	180.826	62.0737	146.55	19.5482	205.443	269.746	64.2518	106.745	100.403	#N/A	1685.7	79.8286	149.273	113.755	204.066	75.3941	178.245	71.8984	183.556	115.278	179.142	453.786	184.658	218.682	30.1047	279.056	189.497	246.365	164.529	203.703	325.353	2960.29	3213.59	2594.08	2392.08	2666.61	4519.57	31.1018	94.1093	128.073
A0A1W2PSE7	#N/A	#N/A	12.6964	#N/A	14.9221	132.67	105.053	#N/A	#N/A	#N/A	11.7383	182.191	6.02513	6.09762	13.7826	8.06298	8.52127	10.796	#N/A	#N/A	5.56944	6.04436	5.85081	93.0445	11.0507	39.1577	#N/A	22.2493	17.3526	27.0729	#N/A	#N/A	12.3179	2.91067	28.2833	36.8107	20.3346	20.1002	#N/A	23.3348	1244.97	1600.63	952.345	744.417	#N/A	1055.13	13.0955	3.80624	19.8709
Q12906.7	#N/A	615.948	423.818	834.617	148.81	157.834	407.226	57.1536	1777.65	1193.65	310.766	1035.14	313.976	199.502	637.939	241.133	539.955	825.892	0.921388	1603.15	500.743	684.772	258.395	540.944	726.849	1060.06	204.115	363.364	438.506	612.788	3053.73	1467.07	363.301	151.771	451.427	711.846	431.022	588.173	841.744	523.366	4894.59	8240.4	5206.35	6762.95	7687.25	5083.48	162.731	330.572	1982.59
Q9H0U4	#N/A	187.826	168.681	330.704	59.9622	74.9002	163.495	21.3066	338.808	252.957	43.5709	284.01	133.892	270.641	164.18	63.9999	281.935	232.363	2.52639	1338.65	406.653	271.69	102.341	141.964	364.85	546.804	98.6874	169.409	430.721	325.931	769.066	650.989	354.258	73.9311	133.033	326.5	128.119	230.26	304.47	293.218	839.637	3159.53	849.172	2137.79	2177.68	2166.05	52.0932	156.151	1032.85
P31949	3.98308	940.367	1987.89	812.401	337.321	418.567	212.864	218.393	683.737	644.58	356.725	635.526	166.695	1326.94	262.021	306.015	1078.54	819.747	#N/A	2540.71	201.428	441.315	339.826	308.768	3475.26	1046.73	151.229	1119.84	1686.58	948.799	1017.06	743.988	306.155	65.1991	616.613	632.522	550.091	647.338	496.515	336.354	4154.03	4847.97	3459.28	5139.39	3184.21	2502.1	989.578	637.165	1272.32
Q96AE4	#N/A	664.806	456.314	365.382	198.916	274.673	228.875	22.4583	756.353	503.916	254.064	550.251	282.779	335.369	474.97	417.889	682.709	667.191	0.148611	2333.32	259.316	428.078	195.474	303.647	1541.75	696.558	160.043	445.227	882.171	559.41	1052.56	789.508	608.802	91.312	432.91	517.942	495.905	391.71	482.326	392.291	4838.46	6184.33	5495.13	4710.52	4655.55	4148.43	308.707	294.889	1403.58
A0A286YFJ8	4.33871	372.135	142.532	683.443	174.547	46.5468	95.4463	130.143	2960.58	704.923	987.807	120.099	17.9415	85.3667	651.115	298.834	136.89	602.166	#N/A	314.051	14.4299	20.7344	44.1208	245.359	136.173	167.297	20.2214	63.2411	921.566	808.155	452.298	223.794	25.1036	1.66324	309.274	155.668	205.461	466.518	215.09	10.0006	368.255	175.343	237.387	591.068	224.911	12.4597	249.296	180.321	302.125
Q5SRN7	#N/A	138.493	139.358	481.878	32.1715	63.5588	264.546	22.3144	273.349	153.852	22.0839	175.247	62.2596	132.584	46.043	15.2441	592.824	126.977	0	1754.97	160.417	240.321	37.6945	161.575	303.181	1220.91	61.0099	66.5059	220.988	310.09	613.339	405.362	101.74	92.3931	125.939	374.588	48.0742	194.599	247.444	182.211	1978.93	6285.58	583.671	3594.61	4258.94	2452.84	34.1831	119.801	979.912
P33176	#N/A	317.099	150.543	323.841	184.267	418.331	189.025	57.1536	334.762	236.772	96.4927	245.305	81.2723	254.068	522.074	145.386	183.528	317.236	#N/A	2586.38	69.618	105.126	153.656	232.72	147.045	221.613	173.697	436.762	202.322	286.953	725.271	263.856	357.532	21.9548	240.27	250.546	335.109	279.133	267.778	261.616	2211.8	2306.2	3168.59	2453	2172.6	2353.3	64.0332	132.267	381.028
Q15907	#N/A	749.689	888.445	870.92	1226.76	996.976	473.762	191.328	939.347	1050.79	850.727	1380.12	463.399	1023.31	1574.1	1408.12	1571.94	1147.7	1.75361	2723.28	307.079	907.189	374.452	654.253	2441.13	1365.33	507.437	965.545	1212.06	1036.16	1229.87	1127.62	775.017	188.445	891.983	983.001	1145.79	762.914	638.312	633.906	6885.23	8728.34	8717.53	6954.81	5031.89	5573.92	576.106	722.044	3072.74
A6NLN1	#N/A	274.04	163.844	252.137	82.8244	119.084	270.772	55.2821	440.782	298.014	80.8748	444.653	64.268	85.9921	212.192	117.165	351.754	475.438	0	953.699	242.524	235.118	68.8669	188.595	545.048	307.788	83.4781	166.144	335.516	367.02	977.622	438.73	77.6498	73.5985	211.25	225.012	267.993	309.688	357.249	192.145	1581.15	1959.86	2186.98	2337.73	2456.08	1495.95	70.6772	44.7234	802.669
Q08211	#N/A	160.546	74.5157	326.369	33.8143	42.5301	191.871	12.8128	255.195	96.6072	27.953	102.227	22.226	18.1365	133.131	30.8661	85.121	184.777	0.624166	613.595	48.0153	47.8958	24.0746	130.633	69.6905	140.631	80.7128	90.0853	73.3501	143.621	927.131	98.4568	48.804	1.58008	135.797	211.013	93.4449	177.578	136.736	138.942	1525.95	2007.48	904.639	1872.12	1134.11	1609.16	10.7845	31.3063	148.089
Q14914	0	243.243	1020.4	229.199	171.125	335.87	57.1966	30.3763	673.985	872.861	108.728	151.554	194.411	560.356	368.95	360.188	168.043	334.26	0	1001.2	587.829	392.424	69.6342	146.649	1416.45	466.384	61.3556	127.691	239.842	209.575	407.121	772.309	493.029	121.001	209.223	363.83	296.79	176.849	355.351	479.896	1885.81	3331.65	2383.79	1913.33	3224.92	4514.56	104.186	141.592	756.835
P07954	6.33025	486.2	309.399	351.294	402.896	615.977	161.005	319.599	945.26	1042.7	435.709	490.303	158.929	2343.21	779.4	499.023	213.307	569.197	0.95111	4658.46	133.413	249.349	333.4	309.858	466.267	583.436	197.029	709.558	329.513	422.222	993.673	542.542	1051.16	42.1632	564.1	502.777	680.208	440.826	607.133	327.353	3925.04	4301.36	5564.97	3240.64	4164.57	2537.12	532.968	647.537	425.702
P08727	3.98308	853.583	2077.67	1289.22	353.612	566.005	236.436	425.701	486.012	326.986	691.863	876.745	363.784	169.483	222.339	108.85	520.988	383.922	4.93389	925.91	372.393	398.315	343.087	576.789	617.055	870.873	143.105	159.493	677.316	1030.02	1852.24	267.358	273.567	38.4209	355.153	451.838	268.463	334.732	316.128	377.223	643.102	775.737	578.964	704.816	563.752	695.737	108.808	148.348	597.288
Q99714	1.99154	181.267	230.198	494.34	70.3665	144.484	124	54.9941	376.984	458.06	66.7491	167.077	66.6781	223.423	202.65	64.7558	192.965	253.29	0	2193.66	152.569	191.66	109.151	185.98	642.008	340.911	89.7001	99.517	188.534	298.858	589.316	324.413	495.68	16.6324	186.375	298.244	153.743	237.393	284.407	188.478	2010.64	2920.6	1512.35	2819.94	2880.37	2381.3	57.4854	109.62	335.92
O14980	#N/A	368.809	205.258	251.776	214.933	743.449	284.827	67.375	772.64	630.094	149.812	244.079	85.8246	195.28	586.443	329.826	241.894	443.798	0	7478.59	25.9063	58.3013	80.9521	294.822	87.8707	251.086	240.237	504.236	223.052	264.585	2197.18	528.536	312.938	9.56364	229.859	282.302	426.908	429.479	659.821	249.149	3336.75	3999.55	5595.12	5195.25	7472.07	3356.67	39.6717	75.0781	171.006
A0A0B4J231	15.9323	835.427	2211.29	4400.12	1154.61	709.898	241.151	5335.58	4477.02	2416.08	1530.55	1410.76	55.4312	1337.88	3461.26	1459.4	1317.41	1124.53	0	2177.21	1330	2199.53	267.507	2628.34	1413.42	2015.29	2015.57	786.825	3097.96	1644.44	808.396	1292.4	1500.06	865.634	1275.97	1231.73	1726.44	984.989	716.124	1160.74	3428.56	4611.57	5148.08	3360.45	2097.15	3859.28	718.809	1268.72	2308.07
Q13428	#N/A	84.6929	64.0865	55.6291	66.944	174.61	93.1336	58.4493	454.268	605.318	94.7021	107.232	49.9416	53.1588	251.571	170.708	361.65	389.984	0	1715.84	96.7901	401.835	47.0942	90.6475	172.177	134.175	62.5654	121.887	217.424	276.873	837.521	693.832	332.974	63.12	100.972	133.374	201.465	205.946	323.901	247.282	1220.82	2123.58	2148.44	2366.89	3562.6	3242.52	60.2779	61.6611	433.244
P28066	0	322.042	174.122	245.815	233.551	347.683	82.9929	49.8114	154.984	193.514	90.1262	347.124	105.373	267.826	308.367	106.834	299.344	157.704	#N/A	488.956	297.205	319.509	89.2008	223.459	78.7806	478.173	99.3787	189.602	248.846	216.583	171.777	206.286	411.248	81.3325	270.119	242.38	284.096	179.848	125.62	288.751	2634.3	2524.26	2896.22	1767.05	1127.95	3040.52	63.648	248.167	701.139
Q14508	3.41407	170.051	175.633	30.5237	120.609	58.597	90.465	152.314	592.655	115.789	114.299	194.753	54.4939	146.343	64.2179	152.567	153.749	109.87	3.745	186.245	1205.7	229.992	200.078	223.895	177.345	127.859	44.9365	217.777	564.102	204.775	92.3729	257.574	330.323	119.088	243.402	177.702	220.859	138.026	122.909	273.35	3818.42	2524.96	3481.03	2152.03	1402.95	4059.64	318.914	97.0592	81.6593
Q9HC38.2	1.84929	592.755	498.333	452.257	719.135	592.704	243.197	322.191	1513.85	1985.39	872.911	1002.36	198.561	550.975	1278.3	938.833	1137.36	963.167	1.75361	2253.02	372.055	739.171	252.064	552.275	1547.99	582.313	312.309	436.883	933.572	807.579	753.652	1334.83	1016.07	213.893	737.116	504.592	639.539	674.166	671.841	613.638	5325.5	3417.08	4989.57	5043.42	4851.53	6455.05	593.631	523.834	842.266
P50991	#N/A	393.237	265.868	438.892	82.8244	222.456	314.715	9.06971	294.616	223.785	31.3353	188.83	153.842	425.426	153.123	35.4015	418	412.655	#N/A	4041.7	24.3874	102.907	194.707	190.011	202.655	517.752	63.7752	271.102	421.435	349.356	1115.28	349.645	153.039	20.0421	245.798	573.936	168.789	459.386	385.626	218.813	2160.37	3980.64	1161.36	3457.01	3087.78	1701.96	54.2116	187.648	1367.61
P52597	#N/A	194.575	227.175	379.109	141.281	80.4527	243.553	32.3918	523.669	432.884	115.294	201.085	137.908	78.9564	219.31	228.787	434.768	450.94	0	1215.24	115.017	112.471	46.6146	90.9744	1146.24	309.472	116.489	147.159	209.545	234.92	1052.99	615.561	157.405	18.5451	146.207	334.796	179.955	285.455	456.75	140.609	909.08	3199.58	2385.19	3285.46	2937.33	1007.73	50.6488	16.9378	894.481
Q7KZF4	#N/A	280.884	319.375	281.577	18.4815	22.3283	360.97	42.1814	272.208	153.752	39.5919	316.486	128	113.979	57.8567	25.0708	400.316	245.152	1.39694	996.812	342.352	385.538	144.064	177.482	350.591	938.943	35.085	72.9147	408.866	583.315	1411.74	588.063	212.913	164.827	188.494	313.02	78.1646	320.711	314.05	329.554	893.323	1355.82	336.234	1421.68	1017.15	1781.66	35.5312	85.1647	1293.49
P09382	#N/A	750.829	474.906	1472.18	870.82	339.768	600.965	458.956	2238.04	1647.82	233.87	3760.66	119.565	810.984	1939.26	285.48	1186.38	429.265	0.891666	2683.64	1102.5	960.976	599.852	2274.58	579.982	1830.31	926.728	1493.6	1397.4	3243.37	2706.77	713.194	298.203	395.353	1308.59	1250.01	1440.11	876.221	628.732	845.385	9812.59	11433.4	11754.3	5289.96	3949.39	7032.2	270.288	1305.92	1137.86
Q9UHD8	0.355632	471.086	152.81	421.914	49.284	148.028	339.355	68.8147	385.801	283.727	73.2151	398.595	156.118	141.965	337.599	80.3778	520.713	269.982	0	1906.38	198.812	214.307	235.471	436.568	196.951	488.699	257.002	350.184	589.146	533.49	1221.89	407.113	174.166	51.311	323.277	373.551	241.194	413.512	324.985	310.352	4757.69	4719.69	3727.45	5705.77	3511.97	4567.83	33.798	334.949	660.091
P14868	#N/A	286.587	87.9679	148.103	62.4264	258.843	206.726	50.3873	607.074	559.262	71.6235	152.984	51.8161	130.083	246.421	79.4959	261.319	251.38	#N/A	3742.05	29.1974	91.4305	95.2435	190.992	153.996	158.315	60.4914	218.139	234.308	278.025	949.453	404.538	94.0217	10.3121	215.395	183.017	186.655	326.709	398.55	180.344	2606.56	2037.31	2397.91	3978.74	4411.08	2188.97	41.4049	98.0107	196.679
E7EUC7	0	674.216	501.81	675.857	877.802	532.807	339.978	244.306	457.173	392.723	375.028	570.778	293.758	2213.44	631.729	779.715	635.43	1015.65	#N/A	1786.95	606.141	377.505	361.983	488.32	1140.18	491.787	263.397	788.639	1140.4	832.155	642.358	359.223	2419.38	45.4897	759.411	563.955	649.413	761.212	336.282	698.576	5930.01	5595.98	6330.56	6285.63	2516.61	6126.87	288.872	807.209	1027.05
P48147	1.99154	282.88	866.982	599.999	363.88	215.604	195.429	173.908	776.79	845.987	472.814	265.219	113.674	455.446	450.283	413.228	780.2	944.067	0	2138.19	317.796	609.638	151.162	287.741	1611.44	451.928	151.92	246.435	731.062	614.228	401.806	381.366	1052.72	116.593	395.782	468.299	319.593	564.506	335.468	669.708	3100.12	3555.31	2677.91	4682.46	2563.85	6056.91	271.058	129.793	879.107
Q16555	#N/A	97.335	236.092	490.186	79.4019	145.784	400.732	94.0083	527.922	409.107	333.546	322.716	92.787	395.876	525.406	187.086	235.205	644.603	0	2700.19	63.3735	129.38	96.3944	561.318	588.359	779.926	250.607	335.553	258.226	802.49	1001.33	337.699	436.663	10.6447	343.545	479.446	269.756	450.876	327.696	305.219	5899.91	9812.88	4032.39	7208.67	3999.74	5770.26	138.273	249.404	226.993
P52272	#N/A	732.769	279.169	394.822	89.3956	245.847	593.849	#N/A	638.507	308.204	175.08	750.11	135.632	136.337	609.313	118.929	323.442	387.825	#N/A	1259.88	333.154	289.364	132.458	551.73	1004.01	431.717	212.584	616.328	369.471	348.203	1641.67	412.674	267.33	54.4712	528.723	367.2	547.858	447.634	439.76	601.304	6175.04	6889.34	6975.04	4904.56	5766.09	8811.86	21.4728	47.1974	1155.27
P78371	1.3514	572.319	191.05	406.562	232.73	500.437	301.817	12.093	686.226	657.968	62.2726	278.189	99.3476	226.237	497.689	106.582	365.956	400.115	0	6092.74	171.556	305.202	231.826	256.581	218.162	491.647	154.685	507.863	358.59	540.306	1926.76	761.702	449.995	66.0307	272.054	385.216	421.854	500.802	659.55	459.228	2731.96	3629.96	4109.61	4278.53	5753.59	4392.25	96.2905	316.87	953.514
P61204	0.284506	486.58	440.897	364.84	224.516	161.26	266.947	76.4447	92.7417	118.886	389.055	545.757	122.243	447.784	212.343	184.063	663.651	617.862	#N/A	488.241	562.766	590.664	250.53	433.626	511.717	524.769	102.317	296.858	692.605	654.262	123.412	120.29	1128.03	111.687	545.121	461.819	267.405	496.506	74.4682	768.914	6318.93	5528.33	3385.11	6538.57	687.859	9763.23	238.512	410.123	1028.5
O00151	0	1122.49	594.161	670.258	410.563	361.86	180.129	138.781	805.836	589.933	223.624	557.093	237.524	421.518	308.519	390.928	921.854	520.2	0	1877.36	254.085	213.236	164.59	355.073	1367.79	644.207	191.671	318.261	327.543	717.72	1065.21	583.944	496.148	40.5831	431.896	483.335	324.883	422.914	502.751	333.754	3693.87	5295.29	3126.73	4359.67	4534.83	3304.68	475.097	242.458	840.235
Q8NC51	0	522.035	239.871	515.111	72.2831	107.152	124.534	10.3654	264.324	195.912	137.776	236.114	88.5024	109.601	194.32	134.929	156.132	92.3471	0.0297222	741.096	163.201	164.651	102.341	154.275	381.07	454.594	183.03	280.05	201.009	262.761	677.649	372.303	129.806	52.3921	168.041	321.316	226.148	169.798	271.664	114.207	1374.61	2649.05	2151.11	1478.3	1894.02	888.289	58.2558	99.2478	948.002
Q16531	6.82813	912.706	380.136	613.726	459.984	409.116	315.782	95.7359	1428.06	1692.07	556.474	943.229	271.265	593.971	648.086	449.763	1033.18	770.334	0	4112.4	254.506	565.874	367.546	662.642	381.605	875.083	249.57	430.958	769.988	716.376	2298.59	1634.84	938.736	122.248	729.838	617.486	548.798	608.759	865.512	568.368	5821.32	5524.55	4477.52	5223.73	6413.32	5031.56	460.461	701.871	1810.72
Q14019	#N/A	328.221	1211.6	1966.7	1044.55	779.364	305.286	195.503	1264.98	1948.03	1411.18	1375.32	273.407	1083.19	896.022	1676.47	623.427	1511.52	7.60888	4396.92	506.228	683.242	359.585	558.376	7393.97	2788.76	186.141	396.859	538.401	817.563	1666.54	1252.23	1144.94	275.599	662.493	1170.68	692.785	764.373	992.759	763.78	3702.27	6001.56	3590.57	3821.93	4889.03	4654.69	468.453	705.202	3638.99
B5MCX3	#N/A	548.46	840.531	765.08	107.056	107.625	297.013	3.59909	651.785	397.918	101.467	1169.95	343.164	297.845	975.991	84.2833	399.583	222.563	0	2650.64	209.36	350.037	323.521	932.842	405.488	1056.84	563.78	639.908	389.919	780.506	1710.23	756.861	172.139	122.331	666.915	773.802	635.073	376.959	439.85	376.09	8599.04	10988.3	8396.69	5356.94	5346.62	4984.87	52.382	669.042	1645.8
Q96I99	#N/A	248.375	150.543	233.353	60.5098	153.935	208.416	156.489	640.582	558.363	94.1053	173.919	114.611	515.171	160.242	83.1494	231.632	310.177	#N/A	4720.88	65.5675	201.453	217.151	148.61	417.965	250.525	46.492	137.365	323.228	289.834	808.608	510.307	208.547	19.0441	196.97	330.259	171.492	408.811	402.797	271.55	1670.03	2517.54	1181.72	3572.53	3202.51	2577.94	81.0766	136.168	323.881
P01889	0	178.131	28.5669	65.9241	116.639	163.505	148.017	#N/A	87.866	33.0682	53.4192	243.16	24.2344	32.208	202.801	102.425	228.425	102.894	#N/A	730.164	121.431	178.882	125.553	283.383	92.683	139.087	140.686	322.493	108.9	223.399	255.54	238.521	59.4847	53.7227	170.437	69.2145	207.812	103.824	109.804	144.342	2658.74	1181.18	2869.5	2574.58	1315.54	2247.18	76.551	149.014	69.6207
Q01105.2	#N/A	37.166	#N/A	#N/A	#N/A	#N/A	20.8149	10.9412	37.6569	35.9654	8.15712	84.8661	#N/A	#N/A	#N/A	#N/A	26.4801	5.2319	#N/A	64.9761	#N/A	#N/A	8.92008	42.3821	#N/A	#N/A	#N/A	#N/A	39.5828	47.2336	46.6648	27.7039	#N/A	#N/A	21.1894	#N/A	#N/A	17.9118	19.9727	#N/A	119.921	#N/A	#N/A	88.0494	85.2681	#N/A	2.21468	9.61076	#N/A
Q13576	#N/A	397.895	180.168	150.09	55.8552	235.097	237.415	106.101	168.47	140.965	103.357	96.8148	48.7366	118.669	107.232	76.8502	147.061	163.185	0	2087.31	68.4366	70.1604	155.574	150.898	84.8406	132.631	33.5295	441.237	144.73	166.277	691.362	291.251	187.654	7.48459	224.7	163.056	193.119	251.819	261.723	241.415	2643.64	1807.35	2532.63	3203.65	2919.56	3359.89	22.4357	61.8514	131.554
P50454	#N/A	270.903	108.373	245.454	145.798	290.032	252.537	#N/A	201.874	96.3074	95.3985	233.765	81.4062	76.6112	451.949	169.826	227.142	371.382	3.29916	1344.58	55.3568	167.253	77.3074	308.55	297.477	213.473	64.1209	322.493	209.92	420.878	2157	174.874	151.869	10.6447	239.072	288.394	380.362	312.282	194.304	474.363	3621.41	3303.08	5082.95	4390.17	2428.22	6300.87	34.0868	60.8047	594.097
O95336	0	225.943	214.176	282.841	950.633	712.97	179.418	71.1181	736.332	704.323	336.332	173.102	115.816	341.154	789.699	508.849	273.322	810.861	0.297222	1947.55	108.857	326.319	104.068	186.307	701.539	324.209	254.582	370.015	313.286	381.613	653.201	395.887	471.59	26.2792	227.372	299.281	487.206	369.097	315.586	329.22	1776.27	4489.44	5710.76	5066.25	4034.65	4322.29	186.515	177.561	293.857
O43175	0	652.544	86.6075	123.359	139.364	699.856	144.548	63.632	237.041	193.514	133.399	195.161	64.9375	50.6572	299.734	204.85	144.403	240.833	#N/A	1879.3	115.608	113.695	84.7887	208.206	66.8387	247.578	150.537	253.085	179.248	150.917	848.47	209.478	2209.74	37.0071	308.076	194.293	285.977	182.198	285.853	420.493	2846.31	2092.63	2242.2	1550.85	2534.92	4068.87	53.0561	208.011	294.002
O75368	0	453.691	266.02	336.484	575.39	342.013	171.946	56.8657	1408.86	2368.82	589.103	1137.88	106.176	399.003	2464.51	746.455	570.925	486.151	0	1901.57	787.063	713.311	260.697	699.468	912.928	631.155	595.235	369.773	599.464	1149.93	1217.64	1164.08	533.491	541.635	587.04	333.37	558.319	453.793	609.302	581.036	4188.37	3496.91	3448.72	3553.15	3483.67	3702.46	531.716	422.398	548.988
P31943	0	349.132	111.245	227.032	118.829	170.829	185.644	#N/A	302.604	199.908	266.598	347.839	70.5609	65.0413	457.856	176	204.052	547.19	#N/A	1454.51	61.4326	155.087	102.245	401.595	722.571	137.262	179.919	380.656	133.287	224.647	1148.44	357.678	238.563	18.5451	370.355	215.809	556.085	245.173	364.84	351.755	5390.04	2335.19	6652.04	3733.21	4449.57	3547.93	37.457	62.6127	498.803
P49321	#N/A	987.703	305.469	331.065	564.849	433.571	284.115	220.696	887.893	969.268	569.804	956.71	234.712	189.026	540.703	756.03	1354.88	1059.92	1.39694	1476.67	710.694	588.292	157.3	357.034	160.769	789.891	116.662	214.995	684.351	575.731	1412.27	622.77	3005.73	212.812	572.115	381.068	373.074	659.172	574.508	592.503	3468.18	1675.28	1868.18	4302.96	2920.54	3282.41	431.285	338.185	2082.53
P45974	#N/A	506.922	839.624	550.872	367.439	351.109	212.775	224.583	461.841	582.64	833.12	294.223	219.85	522.519	557.818	590.487	620.861	814.681	#N/A	1674.46	143.286	296.097	93.9966	360.847	442.027	419.787	148.463	240.751	494.504	698.903	583.044	288.985	693.391	46.5708	356.443	489.686	282.215	466.113	275.008	301.352	3377.7	4884.52	3212.73	4587.16	2765.01	2973.78	110.156	118.564	904.634
P30153	2.77393	743.51	336.001	353.823	465.323	779.6	381.163	215.802	804.384	737.591	403.777	464.568	158.394	374.144	823.928	484.66	328.206	521.778	0	5877.28	224.043	280.795	305.009	569.053	113.893	365.332	246.978	579.206	283.927	336.107	2135.21	481.47	962.748	69.3572	568.246	392.345	443.481	447.715	693.892	812.317	4279.89	3576.46	5154.82	3507.06	5647.16	8118.13	166.005	391.187	294.583
P11047	0	169.291	39.7518	111.8	93.6395	76.6723	117.418	31.3841	373.353	292.119	56.5029	712.937	20.6193	30.9572	295.796	89.9526	191.316	135.531	1.15917	948.386	288.936	1015.91	226.167	356.598	57.9269	157.473	154.858	152.117	115.09	813.627	1551.52	407.113	233.105	228.197	297.297	48.7353	178.78	182.684	305.464	347.688	1844.2	660.896	1524.95	1404.91	2109.83	2891.65	34.0868	322.484	160.998
P60953	#N/A	983.331	704.952	836.062	512.143	533.753	613.151	306.931	1116.84	1000.04	832.225	1816.71	251.984	491.719	1011.89	704.88	1492.69	1066.31	2.82361	3325.43	858.537	1013	688.956	944.5	1844.57	1488.69	449.192	724.431	1319.18	1698.39	1788.89	1331.23	335.235	353.106	996.917	724.289	780.353	978.505	714.045	873.987	5219.35	3815.38	3930.62	5240.41	3446.53	6282.47	426.952	677.797	2052.36
Q12931	0	452.741	85.5495	53.2811	67.3547	204.026	136.454	41.7495	192.849	144.161	244.017	205.68	55.1634	173.235	97.69	62.2361	246.292	325.125	#N/A	1497.31	46.1588	85.0801	244.679	321.733	91.2572	122.385	25.0607	143.29	193.412	340.139	620.142	142.021	732.294	4.8234	384.911	145.817	139.638	320.954	193.129	279.084	5041.78	1913.08	1965.88	3439.66	2020.9	3684.27	133.459	239.222	159.547
P02763	3.27181	837.043	893.886	3529.38	607.972	318.385	131.027	651.004	995.158	1283.27	1203.27	1200.07	63.1969	1043.01	2776.37	1188.91	668.599	724.493	12.7508	1333.54	443.53	492.73	232.977	1292.49	1096.16	1274.24	1872.99	409.797	1265.81	718.776	1583.31	1231.23	426.138	168.154	872.268	811.65	781.646	534.761	524.35	243.282	3770.77	3833.73	3540.7	2940.09	2302.06	1069.6	497.629	928.533	513.163
Q14847	#N/A	188.301	460.395	570.379	102.127	253.999	152.376	75.0051	200.318	202.306	267.693	133.376	204.587	184.649	213.403	224.377	558.922	510.401	#N/A	2288.57	208.601	390.129	61.0018	194.914	1100.61	459.506	143.97	156.47	395.359	867.293	569.97	359.841	545.887	44.7412	238.335	418.527	245.543	312.687	233.436	408.892	2456.54	3653.34	2202	2466.73	1766.34	3594.55	115.741	150.537	837.624
Q01105	#N/A	321.282	265.717	571.462	82.9613	243.957	357.412	179.955	568.484	582.34	127.828	356.519	314.11	418.391	262.627	87.5589	1248.69	171.158	#N/A	1356.63	270.033	452.638	122.291	196.984	213.349	891.645	56.8619	104.958	801.411	798.074	640.339	628.744	348.488	228.03	234.834	476.854	172.902	510.366	356.254	407.025	1446.51	3289.07	1127.14	3211.32	2090.36	2160.97	10.3031	165.572	1951.12
E7EX73	0	253.889	172.913	212.041	177.422	289.913	141.346	16.1239	214.115	185.022	239.441	178.617	89.9752	119.764	229.912	182.929	219.904	310.509	#N/A	1524.28	103.035	150.803	92.9415	170.182	139.025	231.437	92.1198	265.54	176.997	288.49	622.693	290.839	380.687	34.6786	201.668	219.957	237.785	251.171	220.513	246.348	2288.5	2479.73	2936.16	3787.47	2398.94	2639.3	24.0726	69.6542	494.307
P27694	0	226.038	163.995	242.926	117.871	211.351	143.57	59.7449	538.711	600.023	239.342	393.489	132.017	213.73	292.464	223.622	308.506	547.439	0	1884.72	203.538	329.456	78.7461	210.058	716.155	285.192	95.5764	162.879	269.951	287.433	805.101	409.482	613.168	101.291	243.31	278.543	197.116	283.59	377.673	362.089	2528.35	2967.66	2128.34	3255.3	3201.88	3775.14	113.815	106.575	600.334
P19367	0	438.483	153.112	272.366	192.481	365.641	252.092	15.1162	461.634	679.847	321.41	494.899	93.1886	748.444	629.608	285.858	490.935	541.543	0	3326.04	162.273	188.293	512.665	486.468	336.154	319.437	226.584	653.33	236.934	392.269	2172.3	722.463	609.036	76.9249	495.741	291.116	495.434	325.898	516.759	425.693	5588.17	3717.91	6100.43	4279.2	5495.82	5770.91	330.373	462.363	374.211
Q7Z6Z7	2.48942	94.9587	75.7249	69.5363	47.7781	142.594	80.2354	27.785	279.781	261.349	96.6917	90.8915	38.5608	49.7191	162.817	77.1022	71.6519	93.4267	0.564722	1600.09	155.691	132.593	32.8988	87.9238	64.1652	81.9645	51.8498	79.0816	60.7812	86.4029	620.461	198.253	581.75	19.9589	98.3006	70.8995	83.4539	105.607	189.062	278.55	962.388	781.759	676.157	891.784	1204.56	2592.83	30.9093	45.4846	115.019
P25788	#N/A	988.464	603.381	870.017	735.426	774.756	399.487	214.506	1581.28	1652.31	368.662	1540.56	454.295	984.688	1030.06	371.653	1806.87	708.88	7.34138	3681.78	848.495	1501.14	546.139	650.222	342.571	1609.96	312.136	590.814	1314.96	1206.47	1637.2	2122.9	1775.42	359.26	935.007	805.299	793.753	780.583	897.776	920.857	6468.48	8119.12	6046.74	6341.41	5957.43	7237.57	331.913	860.306	2410.18
H3BQZ7	0	339.532	481.707	289.343	214.933	301.845	165.897	0	689.961	640.984	294.85	545.451	181.825	83.9596	898.748	402.645	566.252	688.285	0	624.221	300.159	296.633	122.387	416.521	241.154	247.157	251.644	491.176	276.517	515.921	864.309	595.993	537.078	97.3828	410.43	255.471	564.196	345.836	286.305	343.088	5822.83	2524.12	6669.21	3898.52	3209.03	5047.89	95.9054	94.9658	713.177
Q13200	#N/A	391.146	44.2862	109.994	159.625	529.145	209.306	6.91026	446.073	315.597	54.8118	252.045	60.2513	140.714	361.983	136.063	194.248	175.144	0.178333	4267.07	54.8505	107.727	124.114	235.117	37.0732	136.982	129.624	348.249	169.681	252.392	1309.59	337.287	256.26	17.7135	284.768	130.393	292.089	288.048	403.339	317.62	3202.77	1475.85	3294.92	3465.02	4151.35	3708.62	19.8358	214.006	161.433
O43399	1.63591	145.337	440.142	310.656	175.369	181.816	157.091	83.355	521.802	788.342	314.745	176.983	140.185	358.353	275.198	199.559	395.735	339.16	0.326944	2529.88	72.3183	196.786	81.6235	160.703	775.151	390.595	107.502	142.685	501.069	349.548	616.741	624.521	301.867	21.04	242.481	332.074	177.957	300.449	392.223	143.542	1706.26	2512.36	1309.82	1763.01	2409.83	1275.26	114.971	181.938	863.152
Q96G03	13.2295	458.729	979.134	648.223	1613.5	1022.14	174.97	252.512	909.263	1503.16	1041.92	682.912	268.185	1245.79	2832.25	869.668	299.161	871.401	3.4775	5677.44	96.7901	338.178	505.855	671.576	4404.23	539.366	698.935	942.933	259.539	391.693	1528.56	614.84	1463.57	61.3736	765.952	686.701	1080.08	471.624	734.379	615.105	4148.46	5407.33	6968.68	3163.21	4006.53	4483.34	625.6	552.191	512.583
Q9NZ08	#N/A	121.384	100.211	126.972	215.754	310.824	64.4018	60.1768	441.094	285.925	136.681	57.4965	23.2972	64.2596	227.64	232.314	278.819	362.828	#N/A	4235.71	18.3116	38.3319	67.2363	142.399	167.899	112.14	70.5157	230.957	189.472	211.783	869.092	262.414	64.942	1.7464	129.716	134.411	224.62	326.871	311.158	186.078	2260.01	2149.21	3693.99	4049.93	3813.49	3480.76	56.4262	55.7615	87.0259
P07686	2.4183	109.977	452.385	236.424	94.1871	78.5625	190.626	116.899	675.126	630.694	190.3	166.771	75.5149	254.068	115.259	99.6533	582.561	454.428	0	1843.75	206.576	319.28	72.128	167.676	796.718	579.366	21.7769	80.8954	390.575	619.892	500.77	614.119	593.288	54.1385	203.234	317.039	136.935	412.215	385.174	413.092	2528.63	3876.58	1092.92	4312.48	3932.51	4966.33	149.443	173.755	543.912
Q6YHK3	0.711264	110.833	147.822	197.592	92.4074	76.5541	134.675	336.299	271.793	685.841	171.797	176.37	64.1341	90.9953	271.26	94.11	137.531	91.0184	#N/A	526.143	108.688	104.82	44.9841	279.46	135.638	216.56	130.143	155.382	85.3563	252.872	270.103	473.952	414.366	35.3439	185.454	116.265	190.769	174.742	202.347	239.281	5285.87	3565.95	4149.69	4572.84	4324.39	5909.47	133.074	128.175	201.465
P52907	0	259.402	234.43	584.828	72.5569	129.953	131.65	4.7508	362.045	259.551	246.802	270.326	57.0379	142.434	85.7249	129.512	396.468	386.911	0	1257.74	365.473	313.082	119.606	177.482	315.301	233.964	49.2573	92.5037	382.133	345.227	665.319	560.462	289.316	88.9003	317.012	159.556	120.127	269.488	277.719	311.953	2462.87	1021.1	857.187	2668.44	2297.15	2494.08	121.519	168.331	373.486
P25789	0	473.558	245.615	436.182	466.007	648.466	204.058	97.0315	689.131	683.643	261.724	678.418	187.314	443.094	587.2	343.936	766.547	411.41	#N/A	1565.35	122.021	357.612	249.858	303.974	113.358	640.699	194.61	371.103	711.271	569.107	626.414	728.539	568.886	82.2473	440.74	392.993	510.832	410.351	341.704	327.487	3132.86	3759.78	4518.36	3898.27	3336.88	3334.18	184.396	453.609	878.236
A0A6I8PIV1	#N/A	211.209	209.037	435.279	19.3029	210.288	84.5941	10.6533	224.696	157.748	18.7017	77.7173	71.6321	225.925	154.184	28.9763	77.2412	82.3816	1.3375	2310.84	76.4532	123.565	45.7514	133.683	204.259	240.28	46.8376	157.559	91.5469	86.4989	675.204	155.615	140.799	32.4332	127.966	232.011	171.257	127.004	210.933	411.425	1649.55	2729.29	1772.26	1267.15	2457.86	4042.74	9.43647	38.8237	204.221
P11586	#N/A	150.565	110.338	166.526	116.365	300.546	107.989	33.5435	510.909	430.686	21.0891	87.7256	45.2554	125.548	184.929	75.8424	118.107	153.22	0	4310.08	126.831	166.258	39.9965	88.7954	139.381	172.069	119.773	166.628	131.88	163.877	1113.79	518.855	602.41	34.5954	104.289	165.907	219.214	162.665	452.322	363.156	860.111	1551.19	2202.89	1417.64	3280.28	3483.84	19.4507	51.2891	235.26
P13804	0	355.596	264.357	216.195	88.4373	153.226	184.221	79.18	448.874	456.062	194.875	205.068	64.4019	488.592	137.372	61.2282	209.825	364.157	0	2973.88	54.3442	131.675	228.373	276.737	718.65	401.823	40.27	117.292	202.604	309.034	735.794	373.642	210.652	18.3788	395.506	303.818	133.996	407.271	408.31	233.214	4338.77	4311.02	1299.52	4749.19	4416.53	2948.58	101.105	274.145	344.042
P01042	#N/A	343.429	1245.76	2316.55	845.357	173.192	92.5998	409.433	1472.77	1192.45	701.213	520.328	17.0042	352.099	1527.14	422.298	412.228	348.793	0	926.217	219.571	868.551	98.5046	621.568	915.067	488.98	529.905	181.259	998.668	472.816	858.462	1009.29	461.455	125.991	476.394	359.034	288.21	348.511	462.354	405.758	1755.89	1819.53	1149.66	1523.21	1826.97	1843.03	318.144	234.75	526.652
A0A140T9H5	#N/A	#N/A	14.2079	25.2859	5.7498	#N/A	62.089	#N/A	11.6186	7.5927	#N/A	#N/A	#N/A	5.47223	15.2972	#N/A	13.011	53.0664	#N/A	53.8403	#N/A	4.51414	#N/A	#N/A	23.5272	80.4207	#N/A	33.7366	30.0154	47.1376	18.7084	21.1126	5.92508	#N/A	#N/A	15.165	10.9313	32.0144	15.2732	13.6008	#N/A	181.505	120.729	404.774	134.465	180.88	#N/A	#N/A	#N/A
P48637	#N/A	172.047	490.02	516.194	770.473	591.641	263.478	269.5	524.084	559.262	258.242	311.176	257.206	954.513	727.147	835.652	1097.04	908.025	0	1089.88	379.734	367.711	117.016	149.59	1343.55	753.68	228.658	369.289	905.339	826.299	392.452	571.379	664.623	123.246	246.719	488.39	537.867	602.68	258.289	363.622	1340.74	2476.08	2205.18	2622.61	1126.97	1982.59	180.834	167.76	1073.17
Q9BS26	#N/A	552.357	728.078	440.517	315.144	460.979	261.254	85.8024	864.137	723.405	669.381	642.674	238.193	438.247	439.378	529.637	751.429	762.03	0	2644.51	321.255	329.915	268.274	486.032	512.965	870.452	157.105	458.649	811.353	588.211	1541.53	883.64	333.364	48.234	479.434	507.313	477.333	363.91	491.273	373.89	5653.28	4648.26	5364.86	3777.53	4802.16	4154.01	276.354	199.733	1223.29
P08603	1.42253	356.642	238.662	1477.06	61.1943	79.0351	258.853	933.317	1422.87	685.641	63.1679	391.957	33.6068	149.783	586.746	22.8031	462.347	276.626	0	2258.33	169.024	378.729	43.929	502.048	143.302	267.788	225.892	85.7322	1312.7	886.493	1594.89	1259.34	131.833	78.006	250.496	252.231	158.798	463.6	511.065	212.146	1620.68	1825.27	790.525	3329.36	3070.19	1497.74	45.6417	159.957	465.589
P23381	0	469.185	198.306	224.864	716.945	1132.95	172.302	77.3085	293.267	304.607	495.594	988.675	54.36	220.14	607.496	503.684	2155.33	484.407	#N/A	1135.86	325.306	975.819	420.97	535.714	609.391	802.382	275.15	696.619	331.295	481.168	404.676	355.928	881.902	131.396	656.781	209.717	537.514	535.248	251.149	417.426	3889.09	1450.5	3376.97	3686.36	1437.77	2586.03	432.441	358.358	451.084
Q13561	1.0669	322.232	181.982	508.067	72.1462	188.786	129.871	58.4493	651.993	417.699	69.3355	326.495	110.728	217.169	351.533	64.1259	154.757	200.058	#N/A	1974.01	70.1243	131.752	100.423	280.223	411.37	412.208	128.76	271.344	262.916	339.947	900.769	686.726	126.298	15.385	301.259	289.949	213.572	237.068	398.821	182.478	3820.78	4265.78	3117.32	2336.38	4310.01	2146.07	36.3978	137.501	890.275
O60664	2.91618	636.005	345.372	269.657	653.013	283.179	99.805	39.0142	466.198	447.77	526.432	273.696	111.532	311.917	366.375	506.834	326.74	232.778	0	2477.47	308.091	334.735	138.213	288.503	777.825	305.121	100.589	250.909	310.472	320.267	619.079	545.838	585.648	45.5728	460.916	266.1	382.008	229.45	339.535	550.701	2891.98	1672.76	2777.78	2299.39	2110.1	3493.08	384.488	406.982	679.382
P63010	#N/A	233.262	119.104	354.906	51.3375	138.105	410.072	16.1239	180.608	66.0365	38.8955	141.035	30.7951	94.7477	227.64	51.4015	254.722	313.166	0	1486.18	38.2266	119.051	80.4726	218.992	278.049	175.017	113.551	367.959	316.193	423.854	912.78	146.449	110.16	18.2957	170.16	184.053	205.579	512.554	190.78	233.148	2079.14	2212.09	2774.73	6775.25	1935.99	2899.53	20.4136	110.952	245.703
P50995	#N/A	297.613	319.526	323.299	24.0944	45.838	172.213	46.2124	390.158	303.908	84.5555	180.762	56.7701	164.949	45.8916	50.6456	764.074	520.449	0	1063.22	103.878	777.35	91.1191	154.384	1862.57	417.121	25.2336	85.6113	762.954	608.372	899.493	602.791	56.99	65.9475	158.921	256.638	56.6547	399.491	307.001	321.953	1850.52	2544.71	639.901	3071.2	2366.08	2986.89	184.396	74.983	514.323
P24534	#N/A	633.913	199.061	301.625	455.192	683.317	261.788	#N/A	704.692	450.767	249.687	806.381	243.951	323.799	1149.26	429.479	482.322	552.256	0	5170.2	177.209	612.087	298.487	581.909	211.923	663.576	360.183	1346.93	585.394	600.596	1557.69	712.37	1071.74	188.861	634.67	635.373	1245.46	430.127	585.805	719.044	10438.8	12636.2	18821.1	7564.75	8356.18	11300.6	96.8683	468.073	982.957
Q9NTK5	#N/A	290.009	605.648	615.713	306.93	421.993	458.463	243.443	1029.5	1242.61	322.604	381.438	372.621	1574.28	370.616	332.724	1206.08	783.123	0	3604.54	199.065	664.42	125.073	188.268	752.337	1034.24	119.427	260.34	1036.84	964.928	1078.29	1141.32	651.837	151.189	315.631	730.511	367.197	749.055	687.023	458.428	2579.48	5472.17	2839.86	5684.45	5067.25	4169.91	65.1887	285.088	2419.75
Q13011	#N/A	454.262	268.136	394.28	231.635	414.786	199.343	213.066	937.895	1037.7	217.755	731.83	173.39	881.966	829.078	77.8581	1003.59	532.574	4.99333	1781.74	363.617	1370.54	213.123	380.894	573.031	752.558	277.915	727.817	571.512	734.136	1259.52	1480.97	814.465	209.984	525.406	454.56	634.838	523.009	527.423	381.29	4675.42	3930.36	5236.63	4560.2	3830.1	3322.58	495.511	455.227	1104.94
E9PBS1	0	370.9	273.124	309.753	349.916	332.443	249.246	0	801.064	724.703	143.844	252.658	120.77	466.39	376.22	269.606	637.904	583.232	0	2991.87	197.799	161.82	112.892	223.568	305.498	504.98	102.317	202.42	440.57	533.874	901.3	725.038	1298.68	48.6498	277.121	327.537	278.572	548.54	514.319	279.017	3057.85	3630.94	4100.71	6231.2	5244.66	2745	83.0024	230.849	1275.36
Q9NQW7.3	3.69857	253.413	276.298	261.89	198.916	170.947	140.99	47.3641	575.227	870.863	642.025	267.568	149.691	506.259	160.545	227.779	309.423	406.51	#N/A	1817.49	134.595	206.197	111.261	282.184	565.545	417.542	49.4301	143.29	290.493	319.787	386.712	536.775	780.162	20.541	408.403	319.89	180.425	347.214	430	214.88	4687.59	4464.37	2454.39	4014.04	4942.87	2665.08	310.441	336.377	917.688
P08729	#N/A	218.814	30.6829	43.8892	#N/A	#N/A	72.6744	528.635	220.028	115.989	164.336	197.204	15.2637	11.8825	#N/A	#N/A	178.488	156.791	0.743055	254.183	28.2691	85.1566	90.6395	85.091	48.1239	34.1051	#N/A	#N/A	644.58	1073.6	770.979	90.1148	18.8667	3.16016	71.3992	30.4595	#N/A	142.727	122.818	38.7357	215.688	165.539	#N/A	427.271	432.055	127.103	11.5549	15.5104	89.2015
P50502	0	933.523	360.94	578.687	562.385	684.852	184.577	15.5481	1362.08	1494.86	717.727	723.864	262.026	982.812	1266.79	669.605	952.641	783.539	#N/A	1698.98	294.421	757.304	237.677	593.349	487.299	1131.92	367.442	645.47	702.641	730.104	897.792	1234.83	665.403	171.563	809.16	634.596	794.693	485.727	495.159	620.705	8382.31	7944.76	8515.51	6598.39	5283.23	7208.57	514.48	511.559	1915.88
Q13409	0	346.091	128.475	266.405	66.2595	126.173	214.643	20.011	328.227	260.25	93.5084	320.367	126.795	146.187	289.284	57.9526	239.328	188.763	0	2511.39	214.845	240.933	179.169	228.035	387.843	306.665	123.23	249.337	315.818	499.793	944.351	480.441	119.905	64.118	245.153	231.363	184.657	300.773	335.649	279.884	1915.34	1778.22	1644.91	2807.55	2476.97	2164.12	29.8501	233.989	564.218
Q9H1E3	2.98731	141.63	310.608	469.054	291.049	318.739	64.6687	106.965	400.843	505.314	183.535	199.859	344.236	1665.28	150.094	440.062	267.641	122.908	0.326944	3185.16	149.7	418.514	125.265	152.532	130.113	500.769	92.4654	496.981	456.421	273.225	648.311	926.689	436.429	271.108	231.61	793.892	372.134	169.636	468.047	293.818	1685.03	5744.57	2737.07	1410.39	3197.33	2279.62	253.148	101.627	2265.86
P35580	#N/A	16.0641	#N/A	#N/A	#N/A	#N/A	#N/A	#N/A	51.7652	36.6648	5.86914	14.0933	#N/A	#N/A	#N/A	#N/A	#N/A	#N/A	0	322.224	#N/A	#N/A	1.9183	14.3816	#N/A	#N/A	#N/A	#N/A	#N/A	#N/A	569.651	39.1356	#N/A	#N/A	15.109	#N/A	#N/A	#N/A	56.0319	#N/A	32.5514	#N/A	#N/A	#N/A	144.375	#N/A	2.31097	6.18514	#N/A
Q9Y266	0	2122.17	416.26	554.846	1082.19	1383.53	233.056	77.3085	1313.22	697.43	845.356	1184.86	383.466	907.764	1077.62	1324.22	554.34	434.496	0	2610.39	684.703	1178.73	604.36	605.334	559.663	1109.75	371.936	748.373	354.182	397.933	1434.6	1747.2	2299.95	269.944	972.319	678.405	1074.44	357.264	793.394	801.716	6870.89	4814.64	8365.01	2666.25	4740.19	6580.22	684.626	760.678	1816.52
P11766	38.4794	1504.32	1431.67	785.67	3377.32	1206.55	301.372	397.772	1223.8	1577.18	1859.52	1228.26	799.066	1749.86	3311.01	3759.36	393.261	1061.33	#N/A	9449.94	142.949	183.09	653.756	1518.46	4431.32	1118.03	1544.95	1335.44	338.892	784.922	1763.06	832.867	2167.41	50.0636	1671.2	1553.05	1419.07	1069.6	1000.08	1115.8	12572.8	11652	9714.66	8790.7	7403.23	9455.39	1646.86	2472.15	756.835
Q13310	#N/A	179.366	53.3551	81.8181	37.0999	88.4862	116.973	114.163	338.601	261.848	126.037	133.784	34.9457	47.3738	120.863	89.7006	393.719	307.851	0	814.552	234.423	302.294	54.4796	107.317	60.4222	122.806	48.0475	88.2715	225.115	189.798	576.454	411.335	448.591	48.6498	129.624	92.8044	118.716	186.656	231.99	192.879	992.392	775.037	980.078	1241.71	1309.65	1468.38	39.094	110.667	311.118
Q96QK1	#N/A	149.329	36.88	93.9192	100.074	232.262	233.501	90.9851	223.763	162.644	19.8954	102.023	18.2093	29.55	253.54	74.2046	204.144	200.722	#N/A	3548.25	44.6399	125.172	43.2576	115.815	47.2327	92.4908	145.007	334.222	244.719	228.68	1159.92	230.694	265.225	5.90451	125.939	91.1194	228.852	309.769	310.164	307.419	1164.21	1182.02	2245.12	3112.57	2929.2	3388.89	23.5912	53.8583	48.7345
P15428	#N/A	3.04172	103.838	41.7218	59.2777	86.3597	124.801	#N/A	60.7904	16.1844	1088.48	34.3141	107.247	54.0969	204.467	97.6376	32.0693	129.22	#N/A	230.686	83.5416	72.6088	36.4476	128.454	85.5536	281.121	67.0591	194.318	72.8811	211.111	100.877	129.971	3023.04	1.58008	154.222	198.181	297.731	227.18	107.726	185.945	3480.45	4349.67	5715.47	5459.74	3045.45	4113.34	9.24389	19.9828	1818.41
A0A0J9YVP6	0.497885	202.845	210.095	388.32	66.1226	67.5756	177.995	16.8438	712.783	770.759	168.514	236.318	112.067	164.636	125.255	93.8581	458.316	572.851	0	1315.05	134.932	286.533	60.6182	189.684	542.909	353.823	26.7891	108.707	292.462	362.988	1098.8	924.217	613.948	57.8808	192.271	308.873	148.336	339.838	499.136	227.747	2455.51	3369.6	2178.72	3564.19	3730.64	3428.63	99.3718	84.3083	757.85
Q15046	#N/A	370.139	155.833	246.899	58.7301	215.131	62.3559	22.0264	323.974	409.107	99.1786	391.753	105.239	285.65	291.253	55.055	251.057	97.579	0.564722	1160.38	75.103	173.909	117.688	217.794	135.638	440.7	96.4406	214.27	177.091	165.509	477.384	347.483	204.649	36.0924	280.346	272.062	247.658	150.67	229.64	192.945	2327.19	2726.07	2381.37	1609.07	1908.84	2330.6	61.2408	147.492	855.465
P62879	0	316.339	128.324	528.837	87.0683	115.776	280.201	54.1304	385.49	233.576	37.9007	619.288	69.7576	181.365	739.869	62.992	351.388	295.81	#N/A	2001.29	124.89	440.243	232.114	485.052	201.942	431.156	359.665	565.058	375.943	452.943	1159.82	285.587	187.186	138.299	359.115	375.495	357.441	378.985	259.283	539.767	3618.3	3884.85	3507.11	3694.87	2103.93	5324.37	85.4097	189.932	450.069
Q10567	#N/A	#N/A	#N/A	#N/A	#N/A	#N/A	26.5079	#N/A	87.4511	63.3391	#N/A	#N/A	#N/A	#N/A	#N/A	#N/A	75.5919	57.4678	#N/A	280.848	72.4871	53.6341	#N/A	#N/A	#N/A	#N/A	#N/A	#N/A	69.7858	49.5376	202.285	150.363	61.8236	8.73202	#N/A	#N/A	#N/A	55.6807	74.5586	54.7367	#N/A	#N/A	#N/A	612.554	707.859	613.46	#N/A	#N/A	#N/A
P51991	#N/A	88.8752	74.2134	128.055	41.6176	28.3534	350.741	14.8283	375.946	234.874	33.1258	140.218	89.4397	53.6278	312.457	59.4644	301.451	582.235	#N/A	585.705	156.197	134.43	50.8349	92.8266	990.639	262.034	120.983	240.268	198.195	368.46	644.378	369.007	88.1746	30.8531	69.1881	204.792	330.054	301.421	195.931	185.678	970.597	3807.68	4595.33	4293.35	3371.62	3328.24	8.0884	17.4136	374.937
P11413	#N/A	66.2525	119.407	206.442	283.109	147.319	143.837	#N/A	342.646	292.019	74.6078	82.4151	52.7533	115.542	112.987	133.417	275.613	199.31	0	1588.44	84.4698	133.817	34.6253	109.605	120.488	99.789	61.5284	88.0296	152.328	269.769	516.714	349.645	353.4	24.616	90.1933	130.652	107.785	269.326	249.613	239.681	1524.16	1431.03	1401.29	3755.54	4197.15	3357.17	34.5683	137.31	117.34
O14745	0	1048.92	140.114	368.272	294.609	258.725	219.446	220.552	1002.52	572.849	421.882	653.704	350.261	251.566	351.836	740.408	623.702	267.823	2.88305	1630.23	700.399	548.124	514.775	343.197	485.873	636.348	111.823	303.751	575.357	348.876	1896.99	2134.33	495.134	178.549	608.874	314.705	350.271	378.904	565.47	485.497	4577.2	2438.27	2857.67	2724.9	4275.01	4069.16	387.955	726.517	598.593
Q9Y4G6	#N/A	227.178	74.3646	153.702	79.4019	61.3142	143.214	#N/A	59.2344	24.8761	63.8642	184.234	22.4938	96.6239	100.265	69.4172	43.5226	63.198	#N/A	172.452	#N/A	#N/A	144.16	80.4061	161.304	189.332	70.6885	215.721	68.0974	103.011	333.563	33.3682	#N/A	#N/A	102.631	82.0464	112.604	92.1527	57.1164	#N/A	487.138	436.536	493.092	389.776	207.858	#N/A	30.5241	84.0228	259.627
P48444	#N/A	511.484	174.727	349.849	154.012	250.219	222.026	48.9477	392.959	366.148	479.678	685.771	151.699	128.988	333.509	235.464	264.068	516.546	0	3179.44	96.7901	201.453	257.34	391.027	261.651	465.401	162.29	418.866	346.584	446.511	1417.27	470.348	233.183	30.6037	444.149	345.035	321.709	335.3	392.043	346.888	4783.35	5247.25	3656.59	5128.86	5206.62	5303.6	132.399	154.058	522.881
P53621	0	670.699	237.755	516.556	206.993	227.654	276.198	23.754	422.525	185.921	252.672	627.151	81.1384	89.2755	437.257	204.724	241.069	227.546	0	4437.28	47.6778	125.401	254.558	398.326	299.794	354.384	249.052	835.314	324.823	241.352	2125.43	319.573	149.842	26.5287	476.118	402.196	407.984	343.81	428.011	312.619	2795.83	3663.15	2758.06	3606.65	3067.95	2401.42	102.646	218.193	348.394
A0A2R8YCH5	0	608.439	297.912	340.277	120.746	406.28	360.17	52.2588	541.512	379.635	269.483	492.04	258.143	154.629	414.236	233.574	506.053	659.302	0	3295.9	205.9	123.106	190.871	483.199	217.983	439.015	185.968	389.967	451.638	477.232	1330.96	583.738	441.341	34.5954	463.22	431.489	527.405	454.442	407.948	411.292	5952.18	4007.95	5861.13	5330.48	4469.57	5662.21	110.06	108.478	1441.29
B7Z6Z4	0	669.178	106.106	531.005	196.451	410.061	179.951	9.35764	538.711	560.761	193.085	767.369	44.8537	249.064	1880.04	375.936	317.211	224.224	0	2022.02	161.092	223.029	178.21	803.19	193.565	358.735	1235.06	718.506	308.877	1066.12	2217.27	414.94	159.432	136.552	620.114	284.116	791.872	306.527	355.441	450.494	4138.55	2536.31	6064.3	2338.32	2907.15	3667.01	165.138	418.401	267.46
O75390	6.188	514.431	684.547	987.597	445.198	346.148	227.274	217.385	431.965	531.489	402.385	646.861	279.03	2518.94	524.8	418.393	867.428	848.315	#N/A	2231.97	367.583	1145.21	336.565	497.363	2016.21	1001.12	157.969	460.221	768.957	708.407	619.823	449.544	1549.33	143.288	705.977	722.086	532.577	666.466	338.18	679.908	7107.62	8008.76	6217.34	6648.19	2683.94	6693.35	595.942	525.071	1675.25
D6RAT0	#N/A	895.596	210.246	802.287	86.6576	92.3848	992.535	26.9212	716.829	139.566	44.4662	1050.87	68.9542	120.076	919.346	97.3856	232.456	206.951	5.20138	1900.86	586.141	1061.13	462.214	593.458	358.256	971.364	744.563	1525.28	306.814	712.248	4470.15	353.044	185.237	241.669	562.073	706.013	1083.02	686.647	709.888	1042.46	2268.5	2297.38	3954.79	2343.97	2258.13	3924.8	25.4207	351.602	2278.77
P61604	9.45981	1475.99	1030.98	767.97	1218	1879.48	560.136	287.783	1206.58	1375.68	1302.35	1638.4	766.664	2740.8	1364.33	978.014	2409.04	1191.13	2.46694	2595.37	1107.47	4078.26	1158.08	896.016	2238.3	1854.87	390.083	1190.33	972.874	950.719	980.917	1172.11	2171.78	354.686	1438.3	1131.02	1853.03	952.083	685.397	1183.54	9795.13	9227.76	14656.5	7675.12	4486.08	8611.36	1262.56	1712.71	4390.46
A0A087X1Z3	0	628.305	541.713	839.854	994.304	1361.32	319.785	118.338	1040.91	978.659	848.738	642.062	254.796	1112.58	650.661	970.203	1498.37	884.523	1.81305	2887.66	617.617	823.333	282.469	421.533	1585.95	1230.59	217.251	548.372	801.786	508.625	867.604	1144.82	1963.78	120.585	827.954	765.636	875.209	674.004	723.986	760.447	6417.53	7112.16	7762.01	5843.78	6236.71	6198.26	365.134	403.937	1485.24
Q92734	#N/A	107.411	160.368	220.71	11.3627	21.6195	72.5855	28.0729	48.3419	28.9722	136.184	62.3985	123.716	130.864	9.69327	24.3149	223.202	160.113	#N/A	169.081	26.2439	47.5132	44.3127	46.7401	184.831	207.718	6.9133	14.0267	143.699	122.5	82.1683	46.0358	97.1402	3.077	100.051	159.297	11.6365	107.876	35.6977	42.8693	428.735	715.796	83.0726	559.556	167.768	281.202	34.1831	66.1335	488.07
Q99729.3	#N/A	372.135	21.7652	52.0168	71.4617	124.991	117.685	#N/A	282.893	260.35	166.326	428.007	10.0419	11.5698	335.175	162.393	191.225	267.242	0	453.403	195.268	204.743	137.158	234.028	54.1839	45.8945	80.8857	167.111	130.755	186.342	446.026	253.66	304.44	68.6919	271.778	42.773	306.664	182.766	180.296	251.815	3368.83	347.464	3039.85	2354.84	1992.06	2470.74	81.6544	173.945	84.4151
P63244	#N/A	747.598	288.692	862.431	83.5089	130.071	1420.93	#N/A	719.215	151.554	49.4401	764.101	66.2764	124.767	451.494	48.6298	175.19	252.626	2.61555	1929.36	185.648	288.446	336.565	588.229	431.867	591.857	375.22	714.878	275.204	730.008	3620.08	217.305	98.0757	29.2731	569.075	738.547	669.512	915.448	550.649	834.051	1905.53	2898.2	2219.81	3367.28	2197.42	3412.66	20.7025	299.456	1997.39
P60981	#N/A	154.747	182.586	135.641	151.274	396.002	108.256	122.225	248.349	329.184	182.64	204.353	52.4855	174.642	1248.31	112.882	143.854	273.969	#N/A	836.21	134.342	162.892	57.5489	152.423	206.933	184.56	317.839	210.763	209.733	446.031	368.11	160.868	200.361	67.3613	174.951	147.891	268.933	235.528	163.487	359.889	1536.99	574.765	1550.77	1384.69	770.359	3287.28	83.9653	73.175	165.204
P04259	#N/A	#N/A	1616.83	324.383	#N/A	#N/A	11.1191	8.49386	#N/A	#N/A	#N/A	#N/A	16.7365	52.8461	#N/A	#N/A	86.8619	160.528	#N/A	#N/A	#N/A	#N/A	#N/A	#N/A	180.732	92.7715	#N/A	#N/A	30.0154	71.8104	#N/A	#N/A	#N/A	#N/A	#N/A	76.4729	#N/A	32.5817	#N/A	#N/A	#N/A	219.038	#N/A	63.1091	#N/A	#N/A	#N/A	#N/A	90.652
Q02818	3.12956	352.649	310.91	267.309	129.644	176.972	181.642	178.947	1214.15	1474.88	389.453	528.907	112.201	174.329	212.949	203.842	1350.39	589.045	#N/A	2027.95	419.396	716.754	215.041	201.56	304.606	449.542	93.5024	250.062	1219	828.891	1239.75	1115.98	229.675	145.035	382.792	248.991	267.288	527.467	515.494	378.823	1834.39	1126.14	1200.42	3194.13	2215.54	2018.25	240.823	192.786	619.914
Q14240	#N/A	233.357	#N/A	#N/A	54.2124	47.6101	26.9527	16.4119	209.654	189.917	207.111	246.122	#N/A	#N/A	180.992	78.992	34.6348	67.7655	#N/A	531.864	16.8771	42.8461	85.4601	232.502	#N/A	#N/A	64.4666	39.4199	52.4331	55.2978	362.37	150.157	30.561	7.31826	194.851	#N/A	49.9548	53.3302	116.402	41.6026	1539.07	#N/A	249.091	463.334	964.735	479.698	57.1003	74.1266	#N/A
P20618	2.4183	459.3	377.718	608.849	265.86	211.469	132.806	7.05422	403.022	343.47	122.655	455.989	127.331	543.001	313.062	136.189	741.625	326.371	#N/A	723.626	433.235	455.699	192.885	276.192	142.768	974.872	104.218	208.587	655.086	559.41	356.736	544.19	378.426	116.177	345.296	405.047	302.903	390.98	233.436	279.217	3518.66	4954.13	3236.01	4446.37	2183.31	3369.56	117.186	381.481	1168.61
P52565	0.213379	262.063	522.819	465.803	505.845	390.45	170.345	154.473	584.563	768.661	486.343	463.751	124.787	543.939	716.545	692.03	796.784	649.253	#N/A	1104.29	366.908	496.708	125.265	258.324	1267.26	732.768	227.621	254.174	495.723	781.274	505.234	693.523	341.706	143.538	364.735	413.731	464.051	458.494	357.158	381.89	1851.37	2194.3	2369.29	2828.53	2227.6	1785.82	221.179	145.208	945.101
Q96HE7	0	283.545	1853.98	454.786	895.462	733.88	158.603	112.436	955.426	799.332	325.29	298.716	148.218	354.6	259.598	346.204	1589.72	655.399	0	2266.5	375.937	594.566	104.931	152.205	805.63	690.523	92.2926	178.478	2163.08	994.113	1785.7	865.617	810.177	76.6755	323.369	417.62	387.649	548.297	698.682	379.223	1723.62	1892.36	1700.38	2761.46	2821.26	1868.59	240.149	117.137	877.801
F8W809	6.97039	369.284	234.279	264.057	1660.05	298.892	54.4391	61.0406	538.296	613.61	292.661	282.07	175.264	673.084	356.076	473.952	316.753	164.265	0.713333	825.177	117.549	189.517	141.762	194.042	365.742	338.384	133.6	118.381	156.643	221.287	448.79	764.585	563.117	60.7083	352.021	257.804	296.673	175.147	317.213	209.013	1700.41	1453.72	1485.51	841.061	1441.7	1171.93	271.636	1006.85	360.577
P55735	#N/A	15.969	92.0488	148.103	41.7545	89.5494	53.8164	31.672	146.582	132.273	16.6127	13.5827	40.3014	83.8032	109.807	60.0944	72.6598	108.79	#N/A	768.68	25.9063	67.6356	3.26111	20.8097	115.676	157.754	30.5914	102.298	90.7027	96.7712	311.878	117.304	147.347	6.90245	14.5562	147.761	88.1556	82.2647	101.761	116.941	235.88	1693.62	958.579	662.603	1054.56	1475.33	6.0663	3.14015	142.287
Q9P258	#N/A	925.063	208.13	292.414	98.9786	195.993	233.946	39.0142	464.124	373.341	138.87	543.817	111.264	119.138	358.954	108.22	419.191	561.474	0	1891.97	170.965	405.967	146.366	373.703	499.063	437.752	94.5394	169.167	322.665	399.469	1421.73	491.151	434.402	132.644	445.255	328.963	374.838	342.594	357.7	387.824	3865.22	2438.69	2632.62	2695.32	2291.88	2923.08	131.437	232.466	829.792
Q8WX93	#N/A	79.56	90.9908	159.482	42.5759	34.3785	157.98	11.949	371.486	469.749	52.6233	270.734	40.4353	117.418	319.878	121.449	220.728	180.791	#N/A	2004.35	75.2718	65.7993	19.6625	255.927	246.145	145.683	108.02	92.2618	168.649	572.371	1112.62	376.628	81.236	36.6745	105.302	108.877	103.671	190.141	267.507	119.207	1165.72	1121.52	1432.08	2240.84	2487.06	2005.15	17.6212	53.5729	229.168
P54136	0	156.649	152.659	252.679	56.4028	137.278	173.28	51.395	171.686	139.965	109.027	63.4198	73.1049	195.124	122.983	32.2519	240.245	231.283	#N/A	1368.69	30.6319	41.6984	42.778	97.6204	116.21	286.735	26.7891	174.487	239.185	255.464	410.31	122.247	123.881	1.66324	146.023	290.338	125.534	346.484	123.722	139.609	1145.9	4012.71	1654.71	4055.5	1925.81	1445.68	19.6433	55.7615	269.49
P29966	0	343.524	157.798	289.343	477.233	323.229	126.758	110.564	376.465	399.216	286.593	525.741	85.9585	200.44	914.045	1404.97	897.757	642.278	0	686.847	589.01	479.723	196.05	134.555	359.86	582.313	254.064	257.559	671.501	684.119	576.135	541.307	594.068	205.66	259.525	210.236	504.485	330.923	272.207	374.29	988.147	1186.36	2593.7	1831.6	1116.07	1735.4	227.92	294.603	477.627
P02765	2.06267	597.888	1804.85	5854.24	1342.44	599.674	236.348	1092.68	2205.68	2189.9	1565.57	887.673	105.105	733.591	2673.83	2125.22	981.137	950.461	0	1406.79	737.191	1473.83	215.329	985.138	2289.45	784.277	1337.72	559.738	2117.3	1790.65	1078.71	1651.21	1329.17	233.935	746.237	745.935	902.008	888.378	752.545	886.988	2437.01	2534.35	2936.04	2713.35	1962.68	2985.02	575.625	428.678	1338.6
Q9Y265	#N/A	764.802	36.1243	174.473	39.1534	101.245	228.964	#N/A	663.197	312.4	28.3509	125.001	37.6236	96.3112	166.149	21.4173	167.768	94.7554	0	3527.51	22.6997	112.088	111.261	219.646	23.5272	106.806	65.5036	159.856	122.782	214.279	1635.29	424.106	69.8536	3.40965	263.947	154.89	167.378	295.91	441.477	223.214	3052.19	1908.6	2287.74	3635.39	4800.19	3294.08	21.1839	138.547	164.044
D6RER5	#N/A	110.262	43.5305	167.248	7.52949	14.0586	98.9155	3.02324	285.176	199.009	15.7174	241.22	55.9667	49.7191	80.4239	6.17322	141.746	87.5304	0	993.951	179.741	235.5	47.9574	191.863	79.3153	226.806	38.7145	44.4985	173.808	419.918	744.086	395.578	163.174	77.5902	135.336	131.43	54.1863	159.829	188.43	305.819	1283.66	1945.71	464.087	2110.15	2241.97	2935.4	7.99211	130.173	302.56
P36957	#N/A	292.67	115.023	374.774	81.0447	155.589	232.878	21.1627	556.969	390.325	34.0211	529.009	187.582	503.757	806.056	100.535	400.499	139.932	0	1154.25	587.407	1481.86	260.121	286.651	144.55	664.137	267.718	371.587	441.32	961.376	715.066	612.472	790.219	382.13	256.3	368.366	411.04	418.618	310.706	435.627	2400.03	3411.62	3424.29	3981.77	2605.81	3352.23	28.3094	233.703	1046.63
Q13838	#N/A	410.157	156.438	224.864	321.715	392.931	133.963	38.5823	575.434	555.067	234.766	510.218	57.3057	168.701	641.119	282.456	202.311	438.649	0.237778	1946.32	91.4738	272.455	158.164	387.867	148.828	331.788	202.733	370.257	154.954	349.068	1175.12	347.689	336.015	57.2155	365.932	214.643	486.384	250.522	308.989	343.221	5029.42	4313.68	5114.24	3698.5	4442.42	4957.31	147.999	115.424	408.442
Q9NQR4	13.8696	268.907	252.719	289.524	242.039	232.616	109.768	27.641	331.339	448.869	227.206	166.668	88.1007	487.497	369.707	235.716	255.18	403.769	#N/A	1203.08	271.046	444.375	111.261	126.71	752.159	320.279	93.5024	172.674	275.579	299.914	267.02	305.772	805.811	132.727	252.615	299.67	253.653	243.309	197.015	394.158	2704.78	2940.77	2381.5	2737.45	1944.92	4405.28	218.291	100.199	239.031
C9JQS9	#N/A	136.877	73.6088	163.997	95.1454	59.5421	102.829	88.9696	86.5174	38.463	41.283	149.103	43.6487	219.514	107.383	31.622	214.406	195.49	#N/A	387.711	30.2944	59.6019	172.934	154.275	102.486	181.613	37.5047	120.436	116.028	262.761	134.042	90.4237	77.8837	16.2998	152.38	146.724	100.262	243.147	54.5859	101.806	2518.63	2141.36	2224.64	4277.51	1513.93	2253.27	44.6788	78.3134	155.196
A6NNK5	#N/A	162.542	55.6223	92.4743	39.9748	49.264	70.1837	24.3299	127.909	182.624	109.524	90.8915	50.8788	23.7651	71.9423	46.6141	198.371	241.498	#N/A	568.337	97.212	73.2974	48.1493	97.5115	93.7525	75.5084	37.6775	22.8539	133.006	170.406	391.495	191.249	119.593	21.7053	109.724	76.7321	43.255	135.433	112.787	119.741	1044.85	598.014	234.079	1212.05	744.288	852.199	28.8872	40.1559	111.828
A0A0C4DGB5	#N/A	65.2069	932.731	397.17	388.933	178.863	199.788	212.778	775.441	700.127	63.7648	56.5774	88.7702	863.517	408.329	237.102	654.763	326.62	0	1230.87	159.488	232.899	34.8171	22.5529	982.797	456.699	189.77	238.212	799.441	816.603	628.327	678.075	287.211	125.741	58.2249	289.69	293.499	420.887	428.283	312.753	167.852	1643.91	989.238	1740.68	1714.56	1464.08	43.0419	42.7251	542.316
P39687	#N/A	651.688	266.322	581.938	644.799	454.363	201.389	168.725	783.948	936.5	471.422	678.112	240.737	585.059	768.798	593.007	1658.07	344.392	0	1704.91	403.7	876.508	298.295	490.172	308.706	1024.28	237.126	424.671	836.116	815.067	826.36	895.071	531.932	206.907	526.788	593.896	655.055	571.314	467.505	651.573	5036.69	5892.46	5746.89	4389.75	3770.28	5391.96	197.877	322.674	1804.34
P07942	0	50.8538	69.5279	168.693	#N/A	#N/A	55.5955	#N/A	282.167	284.327	35.0159	81.5981	33.2051	59.5691	46.6489	3.02362	61.7563	78.2293	#N/A	724.443	49.0279	105.049	30.405	79.2077	72.1858	288.42	5.70348	23.4585	35.0805	383.629	790.113	311.334	46.8549	32.1837	70.2015	74.1398	23.038	82.5079	208.674	68.5375	718.3	787.501	324.021	765.398	1925.9	797.992	10.8808	58.3307	241.207
P26639	#N/A	172.618	233.069	124.804	360.731	481.889	177.728	83.0671	443.895	541.18	126.933	97.9381	74.176	245.468	424.535	338.771	366.048	493.957	1.27805	2427.51	74.2592	157.383	50.0676	113.963	175.741	200.841	134.291	333.134	303.249	297.802	831.25	308.862	568.964	28.9404	168.318	209.199	343.219	337.65	307.724	300.952	1942.89	2274.27	2740.89	3244.77	2703.76	2561.25	98.3126	115.805	192.762
P31937	0	212.635	190.295	215.653	69.2713	87.7774	81.036	58.7372	427.504	638.187	158.566	185.664	99.2138	818.958	197.955	95.6219	268.466	251.38	#N/A	641.691	206.491	325.707	95.1475	206.354	731.305	377.542	45.1093	91.7782	227.085	342.635	301.142	406.701	851.497	55.8018	240.27	265.97	158.562	335.138	229.189	263.083	2788.85	3492.01	2027.96	3651.98	2839.38	4031.57	88.9724	193.833	442.382
O43776	0.142253	380.12	269.194	234.617	229.444	213.832	191.782	7.63008	724.713	594.629	151.006	217.22	68.2848	419.016	187.504	166.803	348.639	197.4	#N/A	2249.24	291.636	216.526	124.689	222.152	282.683	447.998	82.4412	132.528	428.47	399.085	844.962	590.638	459.662	84.2432	247.64	257.675	173.373	281.969	456.479	259.883	2440.03	2950.57	1966.01	3138.18	3683.85	2071.46	80.1137	165.096	609.326
G3V3E8	0.284506	1032.76	1334.33	496.869	556.635	699.62	373.869	405.114	761.54	636.688	1790.59	795.045	217.574	1704.99	305.035	372.409	1019.8	781.463	#N/A	1744.75	613.229	526.854	494.249	360.956	4044.55	1091.36	114.934	355.746	1143.77	485.104	883.548	810.621	1401.52	140.128	797.368	548.531	494.141	505.097	547.938	554.901	4178.18	3308.26	2972.8	3142.73	2825.9	3145.07	640.91	745.262	1076.66
Q9H993	#N/A	44.9604	70.4347	47.1402	102.812	97.5829	43.231	8.92575	176.251	178.528	116.488	57.2923	32.6696	102.252	95.7211	87.4329	73.7593	178.715	#N/A	1740.46	19.5774	40.9333	42.2025	164.734	150.788	193.403	26.0977	117.292	58.6238	164.933	469.837	231.518	930.316	8.48253	144.365	147.761	118.364	143.133	180.477	123.608	3944.09	5162.94	3423.15	4783.48	5055.01	4579.65	22.532	48.149	267.024
P53396	#N/A	381.451	324.514	527.573	394.272	635.352	121.243	113.731	471.593	311.401	157.969	207.825	263.231	407.603	341.385	346.33	578.255	312.253	0	1949.18	189.108	202.448	190.295	163.536	158.809	440.7	153.13	373.038	541.872	154.277	770.766	287.44	509.167	14.8029	258.88	431.489	340.986	307.662	307.995	251.149	1857.22	2088.29	1623.8	1606.37	1221.34	1859	196.722	135.597	583.944
P16949	15.7901	1210.6	458.43	525.948	1419.38	1325.4	258.853	156.345	1403.26	1484.07	2087.72	1527.18	226.813	266.419	1912.15	2081	1267.1	1399.24	8.29249	3312.66	1535.98	1771	356.036	672.557	1463.86	909.469	426.205	778.603	553.878	668.182	1997.87	1021.23	4277.6	509.701	1408.27	543.865	1420.01	691.591	1055.75	1020.73	5248.7	2093.61	5114.12	2403.12	2774.47	3952.3	1153.27	1318.67	2623.54
P49411	0.284506	516.047	169.285	383.443	144.703	343.43	232.789	230.486	285.279	205.303	79.5816	252.249	142.862	257.351	370.465	191.496	202.769	193.746	0	3496.96	45.6525	221.652	46.6146	220.844	249.71	173.473	189.77	338.938	282.52	211.399	799.148	163.133	199.66	14.886	261.183	313.15	302.197	309.607	302.301	224.014	870.301	1475.29	1004.5	1279.2	1350.27	1351.8	85.8912	66.7044	313.728
Q15293	10.7401	774.403	813.174	303.973	812.501	913.924	365.952	15.836	528.856	989.849	2072.9	518.796	216.771	156.506	1163.65	1567.49	502.297	654.402	0	3177.91	92.6552	376.28	195.187	790.66	257.195	243.227	260.804	570.016	710.145	435.086	1202.55	388.06	403.607	45.7392	866.464	358.386	882.731	388.549	505.462	345.088	6550.19	1786.34	7621.05	3993.06	2820.28	2993.47	283.576	187.743	621.945
Q15075	0	121.859	77.841	149.368	79.265	134.56	107.633	110.132	675.541	552.169	56.7019	158.294	48.201	249.533	213.858	53.1652	323.075	260.93	#N/A	1934.88	188.011	401.758	50.2594	131.613	65.2346	161.964	74.4909	80.6535	244.813	405.805	745.999	514.324	556.334	80.5841	118.845	111.599	111.429	221.102	355.26	346.621	820.012	891.278	703	1425.56	1900.45	2265.16	46.412	85.8308	275.002
P23396	#N/A	1091.22	189.237	543.828	18.8922	23.1553	666.701	86.9541	465.265	144.761	37.4034	913.817	53.6906	91.777	252.177	19.0236	173.632	163.434	1.93194	1170.8	71.8964	124.33	421.738	643.249	267.89	677.751	156.241	351.272	223.802	488.56	2341	238.109	41.0858	22.9527	557.559	479.446	307.252	505.827	362.761	212.413	2149.9	2224.69	1212.76	2221.71	1482.41	1117.65	17.0434	423.254	1443.47
P62191	#N/A	448.083	76.9341	224.684	186.321	531.626	191.693	#N/A	318.579	198.309	63.7648	307.806	85.5568	284.556	341.839	84.2833	211.841	161.607	#N/A	3169.83	65.4831	114.001	196.338	316.831	112.467	278.876	135.501	410.039	164.24	231.176	1050.44	213.598	178.142	17.7967	319.408	273.877	294.675	264.949	296.879	307.219	3606.5	4205.7	3947.16	3929.11	3171.88	4271.52	32.0647	255.018	497.498
H0YMG7	#N/A	36.9759	28.2646	16.9777	34.225	14.2948	12.2755	75.1491	709.36	1840.63	13.3299	92.0149	5.62345	25.3286	66.7927	59.0865	27.6712	59.0457	#N/A	486.606	23.7967	93.8023	28.2949	147.738	113.715	30.877	21.4312	31.8019	14.2573	112.9	192.08	186.718	38.7469	35.926	81.8097	25.4046	28.4449	45.7116	150.654	78.2048	859.262	267.916	335.725	502.935	1452.33	808.948	101.875	47.4829	23.3519
Q13162	0	421.373	165.658	296.387	147.304	305.508	58.7088	13.5326	275.009	193.514	408.552	454.253	140.185	265.637	390.154	273.259	113.434	141.261	#N/A	1072	71.6432	194.338	200.27	479.495	230.995	397.331	90.9099	277.874	113.965	110.98	347.488	339.038	439.002	26.5287	516.838	300.059	378.364	83.3994	176.049	221.147	6705.77	4731.73	4482.99	1208.59	2619.03	3244.89	93.6907	323.435	1004.57
E7EX17	4.8366	377.268	64.8423	78.3864	35.7309	69.1114	106.832	43.9089	443.895	585.837	126.137	222.633	47.1299	47.0611	156.153	207.244	303.192	192.667	7.01444	1105.72	219.402	192.501	150.011	113.309	117.458	149.052	68.4417	135.43	298.372	209.863	574.753	734.822	488.118	111.77	195.956	106.932	133.526	185.278	349.928	171.211	1394.71	482.892	684.554	996.517	2085.1	988.038	177.463	130.173	251.795
P06703	#N/A	2480.52	2481.39	1537.75	4901.43	593.767	192.583	1168.41	2804.76	2229.36	1322.85	2063.75	153.975	2712.66	2907.53	1083.71	5055.03	870.737	6.77666	1966.96	1729.99	3896.24	1051.51	947.441	3496.29	2641.95	2252.53	1919.48	3858.76	6922.31	3750.08	1760.07	450.462	550.117	1695.89	1362.9	1937.07	1087.27	1743.77	1455.76	2609.3	2274.13	2951.05	1949.89	2646.88	2454.13	1553.36	876.863	1349.34
Q99460	#N/A	369.949	104.292	240.758	127.728	505.163	269.171	37.5745	286.939	230.578	60.681	178.413	91.3141	249.846	329.268	70.0471	426.613	236.1	0.564722	1749.66	66.3269	162.433	122.004	210.821	94.1089	235.087	86.0706	314.392	403.238	309.322	513.632	256.647	258.287	16.1334	276.476	231.493	284.684	360.668	203.884	286.484	2484.09	2774.25	2655.78	3422.97	2008.67	3773.85	30.7167	177.085	234.1
P20073	#N/A	381.165	199.666	159.663	136.215	150.864	158.069	14.5403	201.459	216.292	230.588	493.265	71.766	172.766	154.335	170.204	476.824	456.919	0.356666	869.822	157.21	616.065	134.185	266.168	1477.58	272.56	73.9724	232.529	460.83	459.951	333.669	260.046	172.919	53.0574	292.322	198.311	185.479	279.7	138.363	319.22	2865.37	2408.02	1612.47	3059.06	1675.9	3588.24	301.486	267.674	521.865
P13861	2.13379	471.752	306.225	267.489	185.226	185.833	123.022	112.868	519.831	762.167	599.15	554.949	185.976	474.989	407.42	290.771	465.554	405.846	0	2148.81	190.542	323.488	263.094	345.485	649.494	392.138	173.87	204.355	272.671	317.962	841.773	683.122	462.312	86.9876	443.044	347.757	233.436	241.526	366.647	353.755	3397.14	2536.17	1958.12	1542.09	2117.68	2589.75	236.104	335.901	638.045
P35998	#N/A	190.012	97.6413	221.974	59.6884	270.184	119.108	46.0684	260.071	176.83	14.1257	90.8915	65.2053	188.714	150.7	56.8188	129.102	122.161	0	2130.11	62.7828	86.4573	91.8864	99.1458	121.201	239.297	59.4544	157.679	128.972	139.493	591.548	197.326	201.921	14.0544	142.246	270.766	160.561	169.392	206.053	309.086	1497.55	3173.67	1425.97	1714.48	2005.54	3330.24	9.05131	112.665	379.143
P23634	#N/A	425.746	73.9111	179.169	46.6829	86.2416	169.099	19.867	378.332	137.068	51.8275	566.591	21.2888	102.878	448.011	65.6377	123.696	81.0529	0.118889	1825.67	48.5216	27.6969	152.601	568.617	63.0958	208.56	224.855	260.34	157.862	473.104	1460.11	419.471	27.6764	14.8029	325.212	152.427	230.733	199.624	318.749	85.9386	2012.15	1155.13	1273.31	1532.06	1993.76	654.276	78.4768	460.27	290.957
O75223	#N/A	795.695	715.684	397.531	824.822	482.362	279.934	280.009	1206.37	1698.87	862.565	940.165	473.843	1059.58	660.051	1253.67	1115.09	801.227	0	2957.13	214.255	444.834	542.782	336.769	1964.35	863.996	196.856	881.506	666.529	675.766	941.056	1639.27	3151.68	116.177	958.408	671.536	707.243	729.279	911.241	530.899	2884.71	2133.38	2473.22	2100.55	2324.38	2201.57	657.087	1000.76	1770.25
P26640	1.28028	213.681	154.473	206.442	114.038	173.664	127.647	16.5558	245.34	253.856	134.393	141.239	74.176	111.79	198.106	82.8975	228.242	311.173	#N/A	1696.02	43.2897	113.236	129.005	179.988	130.826	200.28	95.5764	178.72	175.402	200.551	721.019	196.296	544.25	18.5451	194.114	169.407	174.431	249.226	216.536	300.085	2053.1	1361.43	1875.56	2419.46	1838.22	3065.22	41.3086	95.4415	194.648
I6L8B7	#N/A	262.538	2602.76	216.195	1169.54	290.504	189.203	81.1955	57.4708	80.5226	157.969	551.374	52.7533	127.112	1049.6	661.29	911.684	451.023	#N/A	109.417	270.708	567.787	44.2167	202.105	1303.8	297.121	106.465	255.504	813.323	1431.98	62.078	31.9264	161.614	101.458	439.451	186.905	772.008	625.941	61.0928	406.358	1280.26	666.078	2158.23	2179.24	230.358	1262.44	140.006	577.978	367.249
P67809	0	313.677	241.231	339.554	130.603	189.613	146.416	44.3408	528.856	488.83	103.257	295.959	166.026	190.121	344.868	276.409	369.805	214.508	0	710.958	232.651	301.606	73.5667	157.653	254.344	694.172	137.92	225.757	246.22	254.696	640.658	608.97	339.367	93.0584	254.918	341.147	355.091	174.985	320.918	186.945	1593.6	1677.24	2291.17	974.694	1728.22	964.408	51.9969	149.966	825.876
O75347	7.68165	830.58	688.477	550.692	1276.45	746.639	387.567	443.12	1104.39	1435.42	943.44	911.979	453.759	1167.62	1272.39	1324.22	2132.42	1381.64	0.832222	1700.31	462.095	1634.2	294.842	410.529	2467.15	1315.92	304.358	683.076	1112.63	1149.93	780.014	1061.29	1262.43	310.777	682.3	759.415	913.762	1002.01	590.594	836.051	3123.04	3652.36	5055.21	5373.54	2585.36	5226.05	632.532	524.215	2848.21
P23368	#N/A	29.3716	144.497	339.373	48.8733	88.3681	92.333	45.0606	362.772	401.714	5.1728	10.0083	46.0587	255.631	95.4182	58.3306	199.471	149.981	0	888.927	81.6851	215.531	12.5648	20.156	147.223	296.841	30.2457	62.6365	215.36	119.716	416.688	325.237	522.109	51.2279	28.2833	167.722	111.076	132.758	215.994	148.942	275.13	1267.03	548.177	684.594	1171.34	785.533	21.7617	30.7354	453.405
P43490	#N/A	155.603	127.569	163.275	550.474	703.991	196.764	135.758	694.214	633.991	319.62	161.052	19.2804	160.727	436.955	284.85	464.821	889.505	2.08055	3743.18	118.73	507.879	29.254	127.582	161.126	144.561	106.638	591.177	1101.85	1729.59	1202.55	270.859	1387.56	33.4312	184.901	143.095	379.774	554.213	528.327	635.239	1037.49	869.851	2236.85	2849.09	3291.26	4471.02	107.268	37.8721	190.732
P17987	0	854.438	176.994	441.059	86.11	288.968	106.299	6.91026	337.978	191.116	118.079	303.618	73.7743	212.791	202.953	42.7086	133.683	142.258	0	3864.55	96.5369	169.089	273.261	364.987	122.983	271.297	48.9116	268.805	140.697	143.717	1190.22	333.373	295.397	21.7053	466.536	289.949	257.062	189.736	381.74	365.156	3417.89	1756.09	2892.27	1552.79	3157.24	3190.75	88.2984	447.995	640.075
P23246	#N/A	30.9875	251.661	473.028	4.6546	2.95348	125.512	28.0729	328.123	219.189	23.0787	55.454	121.574	94.7477	17.1147	4.91338	66.7041	109.039	1.93194	852.965	46.6651	87.5284	25.897	25.2767	596.38	526.173	10.5428	10.7619	64.5331	161.189	1931.54	404.023	41.0078	23.5349	27.2699	380.68	21.745	77.726	362.219	88.6055	103.693	1118.3	46.0525	395.675	969.199	310.919	8.0884	17.6039	1135.4
Q01082	#N/A	255.124	16.3239	54.1842	9.03539	14.2948	115.905	28.0729	203.223	205.802	48.8432	245.407	5.08788	11.1008	50.4353	12.8504	54.7927	90.271	0.832222	587.135	163.033	122.876	174.085	285.235	21.7449	51.7892	46.492	38.2107	64.2517	117.988	853.785	298.048	136.199	54.3049	136.626	43.6803	43.255	77.1587	172.253	195.612	1010.32	399.003	400.479	650.807	908.217	1763.47	20.0284	214.958	86.1556
A0A2R8Y6Y7	519.08	105.89	124.848	113.606	106.508	300.073	112.792	94.1523	434.558	418.897	125.54	177.085	51.95	491.875	231.427	97.7636	227.234	381.513	4.30972	2180.28	85.7356	178.041	84.501	102.087	282.505	204.21	71.0342	217.172	153.454	251.24	767.152	264.371	202.232	19.6263	124.465	188.59	189.476	244.606	299.228	261.483	864.263	2695.82	2684.15	3679.37	2597.6	3403.21	124.311	58.521	132.134
P38117	0	641.518	392.379	313.546	337.458	497.838	240.172	215.514	810.297	824.907	327.677	528.192	161.473	1016.43	500.112	225.007	383.549	535.148	0.118889	3522.91	191.217	419.279	540.384	460.864	995.452	673.962	125.131	389.604	415.057	451.791	1251.13	614.737	423.02	63.2032	613.204	448.339	419.268	489.131	561.946	436.227	6004.46	4234.55	4301.45	5224.15	4599.03	4125.37	231.868	565.703	671.985
Q9Y5Z4	3.48519	529.544	1018.73	264.057	479.834	334.097	152.643	211.627	442.027	576.146	374.531	613.569	176.737	760.796	458.31	318.865	717.619	454.594	0	1547.78	140.924	317.673	220.796	313.126	1341.77	542.453	187.351	434.102	800.942	800.09	386.606	666.334	335.547	63.4527	627.023	496.167	423.97	490.103	324.804	247.949	2222.55	1851.74	1763.22	1894.37	1168.22	1059	651.502	414.88	747.697
Q07021	#N/A	65.0168	107.919	107.104	41.07	38.8678	46.7892	17.1317	317.334	348.065	51.4296	44.3224	57.7073	116.324	55.1305	51.9054	178.763	111.531	#N/A	478.535	129.363	182.172	25.9929	32.0317	31.0132	148.912	23.3324	30.5927	117.435	88.8989	364.708	249.026	159.12	40.3336	43.8529	108.358	45.2532	86.6414	159.781	122.208	407.128	970.547	518.917	738.519	1398.13	1367.13	21.4728	41.2026	380.013
Q9Y281	#N/A	59.1234	88.119	122.637	51.0637	95.929	15.6557	31.2401	235.381	295.816	66.8486	140.32	29.5901	99.2818	691.1	90.3305	31.4279	44.2635	0.237778	486.095	46.8339	35.8071	26.0888	82.912	66.6605	134.736	290.013	96.2522	24.0123	114.82	413.924	88.6729	211.978	32.1837	80.4278	95.2671	91.9169	41.7402	113.329	95.0058	331.647	431.774	470.066	194.888	442.858	448.763	22.8209	59.3774	140.257
P49006	#N/A	243.433	123.185	199.94	25.0527	23.746	71.4291	6.62233	105.087	104.3	144.839	293.202	73.9082	56.5985	45.7401	86.551	188.842	209.525	1.09972	338.264	62.8671	41.0098	134.664	160.05	280.366	222.876	5.53064	19.3472	198.664	148.421	239.914	210.302	143.138	33.5975	186.099	141.929	42.6673	106.417	82.7826	61.2704	1562.84	1090.99	318.296	806.263	745.27	440.887	139.429	174.421	414.968
P21291	#N/A	98.2856	193.469	327.092	65.5751	135.033	74.0977	146.123	291.192	472.746	170.006	292.385	118.628	524.239	1991.51	138.96	189.117	388.738	0	982.202	58.8166	32.7466	24.746	350.388	761.605	867.504	1602.68	363.243	185.908	1950.69	446.345	115.347	38.2792	27.4435	262.381	464.929	382.713	341.946	151.648	120.341	1168.55	1902.44	1523.93	1133.77	598.484	653.202	90.7057	155.485	268.765
Q3LXA3	0	198.852	103.385	21.1318	129.644	251.518	159.403	30.8082	350.738	278.432	151.106	86.5001	23.1633	114.76	174.63	112.504	171.158	304.28	0	3521.99	23.5435	26.0902	125.073	136.625	124.766	139.789	45.9735	164.572	169.399	265.737	628.221	368.801	261.405	0	212.079	150.224	162.794	359.29	318.659	157.61	2373.8	2623.84	2140.93	5053.02	3421.8	2707.83	52.5746	113.426	64.6892
Q15149	#N/A	80.1303	25.0905	139.615	20.2612	58.0063	194.451	115.315	362.772	291.52	65.7543	124.695	27.9834	14.6968	52.2528	21.2913	209.092	219.324	0.416111	1143.93	60.3356	52.869	67.4281	107.644	34.9344	43.5086	81.7498	27.6906	178.779	267.177	1485.94	283.012	143.527	9.23099	60.8966	33.0519	41.9621	185.521	260.368	104.473	345.139	189.628	232.171	913.86	1260.63	748.727	22.6283	31.5918	65.2694
P53634	13.8696	213.301	270.101	282.299	172.22	94.0387	284.56	18.2834	400.013	270.74	88.7335	208.131	68.9542	699.976	90.2686	102.047	375.577	313.831	#N/A	1024.5	129.532	250.879	30.2132	185.762	321.182	387.788	17.4561	61.79	270.138	378.06	395.747	345.732	526.397	32.1006	263.486	245.232	103.083	342.999	236.69	260.683	3768.69	3838.07	1950.74	4417.97	2614.03	3672.46	91.3797	289.941	377.982
P23786	1.3514	249.896	203.445	208.79	32.9929	70.2928	146.95	165.702	341.609	279.332	86.6445	197.715	145.273	567.861	85.7249	35.5275	410.67	203.878	0.713333	1050.55	322.099	383.625	123.538	140.003	307.993	585.401	20.7399	102.298	405.114	301.642	333.457	408.761	387.157	54.8038	216.409	322.094	125.534	232.53	232.261	267.416	1579.54	2617.25	1373.94	1745.99	1942.42	2314.42	62.3963	96.2028	781.928
Q9BW30	7.11264	3965.93	88.8747	277.784	1336.55	470.666	397.352	434.051	2880.91	728.6	340.51	375.923	108.051	669.175	380.915	948.785	428.354	378.607	0	825.483	321.087	138.944	1101.29	320.099	692.271	516.629	121.156	350.547	139.384	579.571	1413.98	2921.26	120.918	54.9701	691.421	343.48	519.648	834.481	606.952	448.094	4817.51	2882.37	4110.5	6161.6	3544.56	3367.19	1612.67	921.491	168.395
P21266	1.70703	273.47	347.337	305.237	421.789	134.679	115.817	426.708	1364.47	1765.8	466.746	422.084	251.85	1071.77	3415.82	970.077	262.876	691.524	0	3358.33	282.438	609.715	125.553	447.899	877.994	365.191	656.591	889.124	565.509	973.184	748.019	718.961	4834.56	138.631	610.717	512.498	727.93	621.97	694.976	645.24	2501.36	2685.04	3865.36	2718.41	3215.81	3169.84	268.073	252.735	1023.28
P09467	2.91618	85.7385	1604.28	444.491	248.61	118.494	132.451	55.8579	332.48	389.326	73.8119	170.549	170.712	456.853	165.089	397.605	295.037	190.092	1.21861	854.906	149.025	104.667	75.6768	83.2389	633.988	355.507	57.3804	289.845	273.703	336.491	298.059	817.521	233.885	35.5934	158.46	305.114	239.078	281.888	231.629	197.545	1594.17	4107.53	3220.24	3814.94	2844.03	2756.53	66.7293	218.003	454.13
Q15185	#N/A	492.378	479.289	650.029	504.476	458.498	193.561	70.3983	683.84	929.706	666.993	320.878	377.039	831.622	576.144	613.92	578.805	612.547	#N/A	2246.38	181.513	295.255	102.629	442.778	357.543	532.208	148.463	357.802	478.745	498.256	759.924	505.673	976.937	57.0492	465.799	727.53	434.196	442.528	446.719	361.089	5822.26	10146.6	5838.87	6214.68	5196.71	4832.42	145.11	70.7961	1667.85
P78417	3.69857	570.227	508.46	751.354	1736.44	955.864	201.122	208.747	929.181	1821.65	1650.92	511.852	237.122	828.026	753.046	1716.15	596.489	758.874	0.178333	2242.6	357.541	610.863	220.029	402.466	2358.07	765.049	392.33	406.17	404.176	557.202	757.479	1052.95	1644.83	172.229	851.355	620.597	806.565	423.643	633.522	893.522	7315.19	7678.66	6820.47	3955.57	5771.8	8515.26	649.094	683.221	1187.18
P17174	5.33448	230.22	335.245	348.404	624.674	325.237	90.9097	132.735	408.209	384.53	351.154	185.46	189.055	2685.46	534.19	786.518	370.629	328.281	#N/A	1045.54	282.269	303.672	103.876	213.654	1098.47	337.542	166.092	507.863	388.512	170.406	299.973	180.127	2018.97	72.1847	349.626	375.365	417.505	243.228	235.334	445.894	2038.47	2238.42	2117.27	1462.8	1337.15	2666.3	331.817	345.131	295.163
Q9H2U2	1.13802	132.695	322.851	214.931	268.05	311.297	144.993	138.781	397.731	485.733	242.724	203.536	128.804	514.702	362.286	258.141	356.519	433.998	0	1183.87	30.9695	43.9172	140.132	181.404	720.789	428.91	118.045	263.484	314.599	351.564	363.645	533.479	147.893	3.077	283.846	276.21	376.601	288.048	275.279	61.0704	3741.8	3214.57	4923.42	3898.35	3087.15	960.183	148.191	179.274	633.113
U3KQT1	#N/A	195.906	285.669	363.937	425.074	79.5076	97.8481	124.817	411.528	906.329	416.709	354.17	120.904	576.929	837.862	394.33	495.974	636.381	#N/A	761.12	129.447	488.598	81.6235	254.728	696.192	492.91	233.67	191.537	610.344	590.708	265.532	428.843	751.16	99.7945	299.324	449.116	341.809	424.535	244.281	421.159	2484.38	4361.72	2735.16	4193	1871.43	4514.06	230.423	166.999	589.455
Q02952	2.7028	80.8907	4.53443	14.0879	301.043	94.275	5.87088	12.2369	402.918	744.185	114.2	292.078	6.69459	23.296	1036.88	369.511	10.7203	17.1905	#N/A	396.395	100.503	63.198	44.6963	187.178	20.1407	29.0525	535.781	141.234	17.4464	75.3625	346.106	256.441	67.8266	47.9014	130.822	13.9984	190.769	17.8308	148.665	71.1377	341.271	39.7742	587.614	53.3352	381.697	242.677	102.742	96.2028	21.1763
Q9NRX4	#N/A	52.6598	156.891	164.9	170.03	141.058	86.3731	171.173	542.964	628.995	152.697	67.7091	88.9041	365.701	241.272	265.196	282.485	381.43	#N/A	1169.98	113.498	290.359	24.2665	33.9928	229.569	262.314	104.391	96.8568	199.133	335.435	463.246	187.954	244.488	33.9301	56.7509	206.606	140.814	200.353	254.132	265.883	319.57	1622.48	1096.99	2044.18	2281.43	2429.49	36.0127	8.56405	211.038
B5MDF5	2.63168	733.72	729.136	636.844	774.032	1113.93	342.201	188.305	526.263	604.119	803.575	431.275	247.7	595.222	1118.82	877.479	600.978	1253.08	0	2040.72	89.3642	296.862	203.052	558.158	2249.17	706.523	264.607	576.062	403.05	657.526	734.306	224.515	1396.53	33.5975	634.578	819.686	810.444	841.856	285.492	474.163	6397.43	8267.29	9002.88	9007.41	2334.92	5716.99	319.107	358.548	950.033
P40227	0	388.295	146.009	193.076	104.455	369.185	310.089	12.6688	252.394	117.187	27.7541	107.64	100.687	227.019	253.54	33.6377	318.127	328.945	0.416111	3500.13	65.1455	131.752	99.2719	180.641	134.212	383.156	81.7498	413.425	306.814	349.356	1139.19	270.859	161.303	14.8029	241.56	399.863	352.622	485.484	313.236	358.155	2285.96	4068.17	3269.6	4343.49	2740.54	3379.22	46.2195	173.089	746.102
P09455	1.84929	113.019	313.782	72.968	73.789	64.8584	124.979	5.90251	291.815	472.646	628.894	92.3212	89.7074	95.0604	52.8586	59.5904	76.5081	804.798	0	1716.15	66.5801	49.1965	75.7727	248.191	3426.6	187.367	19.0116	20.0727	62.8447	281.961	427.53	357.369	324.086	28.8572	258.143	162.278	75.6963	205.864	343.692	215.947	1939.97	1871.35	513.32	1938.94	2130.63	2055.78	46.2195	64.3255	906.665
P17931	1.13802	538.765	1246.36	444.491	1274.4	710.371	184.399	153.465	919.533	641.883	152.996	655.44	94.7953	1500.02	564.179	463.495	669.423	220.238	#N/A	1210.95	154.594	789.133	388.935	535.06	755.723	525.471	365.714	776.185	563.258	557.97	688.279	532.038	221.255	116.51	653.372	452.875	788.463	357.912	383.186	527.632	5981.15	3845.49	8074.45	3036.06	3458.13	4917.64	258.155	424.491	558.416
P28161	2.27604	58.363	11.6384	21.8543	76.9377	149.919	82.904	57.0096	490.992	844.289	38.3981	75.0621	15.3975	214.98	1884.43	136.567	185.91	324.627	#N/A	271.245	65.905	31.2929	6.52221	55.0204	65.2346	50.3857	197.548	110.158	176.997	338.507	114.589	128.22	591.105	31.0195	57.58	44.5876	217.333	284.401	129.325	145.276	217.575	170.861	1471.52	2776.29	1517.95	2216.53	14.1547	132.648	17.9854
P21399	0	280.123	371.672	226.67	453.139	573.211	173.814	263.022	299.388	511.808	556.972	329.865	85.0212	744.066	740.778	560.881	470.96	511.314	0	1537.56	228.009	238.79	186.65	314.216	788.875	310.034	198.066	301.937	481.653	380.941	440.286	308.45	1908.81	43.8264	445.07	334.018	443.834	469.76	272.387	536.5	3196.26	2540.23	3041.75	3451.11	2314.74	4302.03	259.599	253.21	509.101
P18085	#N/A	237.729	384.217	383.263	181.666	211.705	142.413	58.7372	257.893	198.409	189.305	157.375	116.352	428.084	208.102	188.472	348.272	353.942	0	2346.7	85.4824	144.376	75.1972	181.186	798.144	414.454	61.0099	284.162	363.28	416.654	945.945	317.616	217.045	27.2772	196.601	411.787	196.881	270.298	242.474	277.284	2966.04	6601.82	2927.77	4954.78	4393.14	4611.8	56.1374	59.2822	851.113
P55036	0	220.43	118.197	148.284	76.3901	260.969	82.3703	0	109.755	92.9107	30.44	107.129	57.5734	141.652	213.101	50.2676	154.574	107.378	#N/A	1031.14	62.3608	178.5	60.81	124.858	75.9288	143.859	47.529	182.831	161.802	155.141	199.946	167.15	242.773	25.9466	213.092	167.333	224.973	157.316	125.078	250.615	2160.66	1594.47	2454.01	1559.95	1098.4	3026.41	12.9992	100.294	306.186
P55060	0	831.245	25.8462	59.9638	297.347	682.844	137.432	95.4479	274.906	239.37	354.536	453.64	9.10464	20.3254	402.725	274.645	178.488	179.545	#N/A	2613.76	57.9728	97.0158	168.81	414.778	27.092	31.9998	114.415	317.898	132.349	106.084	883.23	158.602	589.468	18.2957	474.551	50.2907	273.635	203.433	266.332	302.419	3630.19	514.684	2753.23	1804.21	2248.58	3211.02	58.5446	179.464	31.0392
Q9UIJ7	0.711264	349.513	221.431	174.112	393.04	423.765	47.145	23.3221	403.644	661.165	709.967	434.645	89.3058	507.823	628.851	603.211	275.979	198.397	#N/A	1121.45	300.665	958.528	299.734	489.41	677.477	233.262	200.313	389.846	105.992	172.326	400.956	377.658	2211.54	150.108	587.5	222.938	559.377	161.45	246.54	639.506	7395.48	1890.26	7380.1	1598.2	3094.92	7879.32	485.112	207.44	294.583
P48643	0	829.534	81.7708	166.707	191.386	722.539	210.729	22.4583	541.719	373.641	49.4401	326.597	49.406	138.525	634.152	116.283	215.506	244.82	#N/A	4290.67	110.798	241.392	295.13	382.419	74.3247	177.543	229.695	673.403	195.381	258.441	1440.12	448.72	289.705	36.924	474.091	222.29	631.664	308.959	461.179	496.497	3894.18	1617.3	4418.49	2355.59	2973.13	4151.87	83.2913	369.586	259.627
P62195	#N/A	257.406	129.533	266.225	29.5704	102.19	197.742	68.5267	323.87	271.139	41.283	150.226	53.4228	248.126	53.6159	5.66928	255.271	289.664	0	3255.14	139.067	110.482	91.5987	153.839	216.201	251.648	22.4682	74.4866	340.956	260.169	1013.13	552.841	323.151	9.23099	171.174	269.988	59.7107	280.024	379.3	216.347	1861	2915	1007.3	2723.46	3543.13	1862.08	19.1618	141.212	552.469
Q14764	#N/A	50.5686	109.733	477.001	5.8867	14.7674	166.52	4.17495	159.549	91.3122	14.8221	119.997	22.6277	66.9175	19.0836	5.41731	172.899	63.198	0	583.151	107.254	575.974	70.7852	130.742	283.218	475.085	13.3081	35.7923	159.457	319.499	540.631	133.576	80.1446	60.1262	117.279	314.317	25.3888	174.417	170.084	200.946	659.236	1972.74	254.306	1411.57	908.574	1389.76	7.1255	85.4501	363.043
J3KR44	#N/A	272.234	330.408	319.145	427.675	249.155	120.353	50.9632	209.758	205.403	343.494	136.746	85.1551	323.018	270.351	456.692	226.226	459.41	0	1204.61	61.9389	43.7642	93.3252	212.782	151.145	315.928	121.847	209.554	184.97	261.417	344.724	124.822	383.571	7.65091	211.618	325.982	248.951	282.78	130.952	149.076	2976.04	4765.06	2829.56	3717.37	2066.61	1737.55	128.644	83.9276	335.05
P12004	0	521.94	247.58	296.929	647.537	737.661	132.184	48.6597	628.859	388.427	391.84	495.512	86.3602	177.769	618.249	604.849	276.437	439.978	#N/A	1257.74	186.829	160.367	93.3252	293.297	113.358	291.507	178.882	321.526	228.117	217.927	680.838	236.873	1210.35	44.2422	428.764	251.194	483.093	287.076	276.906	288.551	4577.57	2540.23	5393.23	3026.62	2386.35	3269.23	157.916	290.987	314.744
P13647	16.0746	86.7841	#N/A	#N/A	77.4853	31.7794	18.858	27.641	37.6569	73.6292	52.9218	70.8749	#N/A	#N/A	95.1152	52.7873	92.9093	202.051	0.624166	78.8704	86.4107	135.654	31.2682	36.2808	#N/A	#N/A	273.248	65.5386	30.672	75.8425	50.5978	72.6068	145.632	24.4497	82.0861	#N/A	56.302	37.7688	38.9512	93.5391	144.358	#N/A	81.1643	60.6656	62.143	223.2	53.5375	59.8532	#N/A
Q06210	1.49365	82.6017	25.9974	37.2065	218.492	338.941	74.0977	#N/A	304.678	107.497	14.9216	57.4965	#N/A	19.231	119.5	87.8108	156.223	115.351	#N/A	2436.91	69.9555	167.329	39.9965	43.5806	31.1914	28.4911	48.566	175.092	130.004	122.788	724.102	148.097	885.956	32.7659	76.9269	21.2569	159.973	220.94	259.373	318.286	586.113	145.932	1514.9	2125.99	2087.06	2283.27	20.7988	64.5158	70.0558
Q03252	#N/A	10.646	12.0918	43.7086	30.118	51.2724	27.4864	#N/A	327.397	213.994	26.6598	20.7314	7.76572	#N/A	179.78	30.8661	23.3648	72.0009	#N/A	682.147	45.5681	60.061	9.49557	29.199	27.6267	28.3507	144.488	41.9592	11.3496	43.1054	979.429	189.91	68.0605	11.4764	16.6752	19.9607	95.5606	30.2313	141.074	86.7387	207.102	204.473	534.183	325.572	684.377	680.843	3.46646	6.47061	27.5582
P59998	#N/A	571.178	344.919	658.338	213.701	836.189	309.111	178.515	775.545	590.632	208.404	816.594	159.599	348.815	1173.19	154.708	418.367	397.375	0	4695.34	251.89	541.467	448.114	505.752	367.702	529.962	351.542	813.307	565.415	623.445	1580.01	332.755	368.213	84.9917	586.118	401.677	666.691	427.777	463.257	567.968	4608.71	2785.45	5543.85	3385.56	3239.92	4512.34	259.888	711.767	454.275
Q96NY7	#N/A	5.51312	19.8003	26.5502	4.7915	8.50602	53.0159	32.8237	164.632	90.7128	2.38745	11.2338	3.2134	16.8857	3.63498	16.126	27.7628	35.4606	#N/A	280.337	4.13489	7.19202	3.64476	9.47877	56.1445	19.3683	#N/A	6.04599	19.979	61.346	132.979	350.263	30.6389	#N/A	12.4373	34.4776	5.05425	63.7045	103.84	14.1342	104.353	539.893	115.131	859.092	1262.86	296.741	#N/A	24.1696	30.0239
P62136	1.70703	159.975	173.517	221.071	118.966	139.64	55.0618	24.0419	573.775	664.461	160.357	183.213	34.9457	185.743	247.178	135.811	154.94	164.846	#N/A	2118.98	98.1402	193.496	50.643	156.018	124.587	222.455	71.3799	129.747	122.313	134.02	872.812	502.48	244.8	41.581	162.33	217.105	188.653	102.932	355.622	184.611	1660.03	2403.82	1229.8	788.821	3895.19	1547.51	72.0253	71.7477	405.831
Q9Y678	0	123.855	39.9029	149.006	33.4036	85.5327	115.372	5.90251	203.534	99.4045	8.55502	68.6282	44.5859	37.9929	193.411	36.5354	82.7387	64.1945	#N/A	2247.5	46.3276	33.0527	30.3091	82.3672	50.9757	159.157	73.1082	340.148	90.5152	101.091	927.343	221.116	44.8279	6.48664	76.4662	172.388	165.732	121.006	230.725	128.275	846.147	2143.47	1620.36	1739.16	2612.95	1453.06	0	22.0762	159.547
P41252	#N/A	254.364	35.2174	54.726	19.166	130.071	70.0058	#N/A	156.333	106.098	15.6179	98.8573	17.0042	70.6699	97.3871	15.622	59.9237	48.5819	#N/A	2178.34	10.3794	18.1331	56.1102	144.47	40.4597	109.333	27.6532	133.012	66.6904	71.7144	493.754	163.133	33.2117	3.32648	134.138	113.154	110.253	109.821	196.112	62.4705	1768.91	1410.44	1537.92	1452.69	2223.67	991.905	9.43647	55.5711	101.82
Q15424	#N/A	32.3183	36.7288	48.0433	21.4933	18.5478	106.388	51.683	106.228	150.955	49.639	61.2752	17.0042	22.827	33.3206	29.2283	266.816	388.074	#N/A	160.601	122.528	104.514	19.9503	28.0005	45.9851	55.5787	6.74047	17.2915	126.815	164.357	185.596	199.591	212.134	26.7782	36.2984	39.6622	25.5063	160.153	83.0537	108.34	366.274	535.831	296.288	1111.95	397.501	971.282	22.3394	20.2682	123.867
Q92499	#N/A	333.639	56.6803	119.928	132.93	171.302	201.478	#N/A	234.033	163.843	129.519	200.983	45.9249	72.8588	346.837	120.063	160.621	331.27	#N/A	1134.43	64.8924	118.974	102.245	263.989	103.734	175.438	138.785	261.187	186.002	330.347	678.712	252.424	183.834	27.693	249.206	179.906	294.557	251.333	190.508	231.214	2927.45	3017.24	3895.63	3566.88	3124.56	3474.17	22.0505	81.6439	254.406
P62873	#N/A	28.6112	19.6492	55.4485	21.2195	27.0539	65.3803	#N/A	149.279	82.5207	3.58117	70.8749	9.50631	28.2992	188.413	15.622	141.746	90.6862	#N/A	554.136	17.3834	73.833	15.73	55.3473	18.8931	57.1225	80.3672	115.358	161.614	187.974	365.984	138.519	16.9956	15.0523	32.6133	33.4407	81.8084	91.1801	99.4114	59.137	375.426	427.153	901.077	974.104	729.556	740.993	10.3031	25.7873	72.0864
Q01813	3.27181	208.168	68.621	68.0914	215.344	313.541	99.5382	#N/A	79.9819	67.635	34.618	84.8661	12.1841	155.724	172.056	57.0708	75.317	119.254	#N/A	504.893	72.5715	113.925	41.0516	110.804	135.995	52.6313	72.4169	347.524	144.261	127.684	132.447	55.8197	191.708	15.884	124.189	59.7526	133.174	172.229	74.9201	197.012	1038.81	698.009	1198.51	1415.28	566.162	1890	36.2052	59.4725	65.8496
Q9BZZ5	#N/A	345.33	280.53	341.902	106.782	109.515	97.2254	8.92575	270.134	311.001	198.656	241.935	205.256	170.264	200.227	80.8817	255.73	303.118	#N/A	1691.22	64.4705	114.307	132.746	269.328	149.897	392.84	61.0099	199.034	134.225	204.103	843.899	316.689	302.491	28.192	244.6	367.977	187.595	157.64	231.267	219.88	3192.58	4603.16	3134.88	2225.75	3039.12	2653.91	131.148	212.959	736.819
P68036	#N/A	508.823	491.834	692.654	1255.92	1068.57	158.247	151.594	765.897	988.75	948.513	655.338	191.867	484.057	1402.65	1442.64	387.855	457.915	0	2048.18	173.075	353.327	235.663	490.281	1569.55	511.997	446.254	583.559	297.621	391.117	757.904	616.694	552.436	72.7668	596.068	409.065	759.078	357.75	521.549	493.364	4447.08	3027.88	5293.62	2617.97	3151.62	4196.19	314.1	523.073	588.875
P30038	#N/A	171.857	137.695	127.875	47.915	98.2917	119.997	109.124	192.745	265.245	162.943	210.787	72.971	120.233	111.321	93.3541	125.162	412.157	#N/A	536.871	22.7841	107.804	133.13	168.984	505.836	131.789	48.7388	64.3294	228.867	240.968	245.336	203.917	120.685	14.6365	220.37	130.393	88.6257	190.06	135.2	85.4053	1947.04	1115.78	721.192	1487.91	927.503	937.555	102.838	139.689	285.735
G5E972	1.42253	142.866	76.6318	100.783	131.424	229.781	21.5266	5.90251	132.992	155.251	117.184	169.017	58.9124	43.1524	246.573	228.031	106.653	81.8833	#N/A	286.263	12.5734	25.5546	38.5578	106.119	199.447	176.28	121.847	71.8264	37.2378	53.9538	193.462	180.436	30.7948	4.40759	129.44	84.509	183.364	45.0632	90.1933	28.8684	747.455	687.506	1190.75	390.703	928.663	649.622	98.7941	75.2684	283.124
P08865	#N/A	357.307	197.701	734.557	34.6357	45.011	205.837	27.3531	303.537	68.634	30.44	484.687	41.2386	75.9858	112.533	48.5038	101.431	66.3537	0	572.934	130.629	388.752	121.236	244.596	238.481	660.348	75.7007	107.74	117.623	242.792	1054.16	220.601	142.67	32.9322	250.035	417.49	130.823	169.068	206.776	289.218	1168.17	1931.01	531.766	817.553	1036.79	1791.76	11.7474	140.45	1177.46
P40121	0.355632	238.87	256.951	657.976	130.329	177.091	77.5668	86.6662	274.076	215.593	257.944	341.711	92.5192	602.883	70.8821	107.716	697.186	217.83	#N/A	1473.71	351.718	1064.57	147.421	175.412	2026.73	571.787	72.0712	172.432	533.148	292.618	344.724	211.538	310.989	125.741	285.505	344.647	191.121	213.969	221.507	401.291	1458.21	2234.64	1121.93	1513.86	1021.07	2229.5	210.78	167.38	689.1
P05165	#N/A	80.4155	70.1324	94.0998	0	40.1673	50.3473	#N/A	51.7652	64.1384	3.58117	47.8968	30.3934	202.941	30.4429	5.92125	93.2758	104.306	#N/A	445.74	34.7668	43.6877	75.2932	106.01	49.9063	180.49	4.32082	49.819	42.7719	154.757	133.085	79.301	78.9751	3.74229	114.331	166.815	69.114	133.893	49.7961	116.607	2335.87	3383.61	1375.47	3348.91	1290.99	2785.1	16.9471	24.9309	121.546
P09668	#N/A	94.4834	349.453	141.782	315.007	179.217	188.046	44.4848	196.687	173.533	973.482	318.12	237.792	781.121	283.074	425.574	348.639	389.735	0	876.667	206.322	199.999	48.5329	361.283	7562.94	402.524	64.1209	245.588	284.865	386.221	265.532	294.444	486.013	55.2196	512.324	374.588	503.31	296.801	227.11	586.903	6598.31	5500.04	7141.57	4494.31	2756.97	8007.35	203.462	328.288	411.052
Q14247	1.70703	146.478	267.531	290.066	47.2305	69.5839	97.5812	56.4338	39.8354	29.8713	104.351	70.5686	77.5233	146.03	69.8219	123.842	455.934	265.166	#N/A	440.632	135.017	209.487	48.9166	81.4956	281.257	229.753	61.7012	157.317	404.645	321.707	95.987	45.4178	206.598	27.693	104.75	201.163	97.6764	198.246	51.7843	180.478	868.697	1486.07	661.527	1382.92	275.179	1286.57	75.2992	73.8411	527.087
O60547	#N/A	131.364	81.1662	114.148	49.284	131.371	145.794	57.7294	64.8362	45.5562	226.907	60.8667	50.2094	257.976	31.2002	52.5353	282.118	365.984	#N/A	507.754	29.7881	72.6088	103.108	88.1417	457.533	185.122	10.37	29.2626	325.01	140.357	145.947	74.6665	281.208	5.65502	145.839	172.907	67.1158	272.892	71.5762	184.811	1601.62	2090.25	572.73	2436.82	910.181	1782.38	62.1074	107.717	148.669
Q8NCW5	3.7697	108.837	260.276	87.2365	273.389	203.199	163.317	173.044	393.478	881.153	428.746	218.957	99.6154	1210.77	344.414	243.653	471.785	470.871	0	3330.64	56.2851	110.329	96.874	205.591	837.534	214.876	111.823	290.449	375.661	240.968	612.064	418.339	841.284	32.2669	342.532	325.464	321.356	396.735	379.752	327.687	2952.27	3434.31	3053.58	3749.89	4569.57	3813.09	438.796	221.714	503.445
P61086	#N/A	38.6869	234.128	124.985	100.074	68.1663	49.5467	#N/A	149.59	217.99	28.7489	39.114	57.5734	188.401	108.746	114.142	331.047	303.948	1.21861	408.042	47.8465	122.953	11.8934	19.8292	391.764	251.648	25.0607	90.2062	247.627	198.055	181.982	205.977	308.104	10.3121	34.7323	185.479	104.141	183.252	120.92	79.6049	220.595	1359.33	913.162	1318.89	806.252	642.461	26.8651	22.0762	678.947
P61586	2.27604	308.354	353.987	487.657	591.955	635.116	182.976	54.1304	353.228	355.159	596.564	525.332	137.908	489.373	733.66	591.999	500.098	702.652	#N/A	1360.82	290.877	370.236	164.11	376.754	1635.86	595.506	274.113	486.581	406.333	515.729	389.688	406.289	326.269	65.7812	479.342	449.764	644.123	406.542	222.682	536.766	5665.07	5431	7127.45	5311.53	2713.22	6160.24	200.188	215.909	703.024
P53618	#N/A	528.689	98.2459	412.703	42.8497	57.0612	255.028	#N/A	294.305	176.231	68.3407	346.817	31.3307	72.5461	163.574	33.5117	129.193	90.0218	0	4869.94	76.7907	129.686	202.86	361.174	215.488	324.069	84.1695	385.855	168.461	218.311	1893.06	427.607	160.289	22.1211	426.184	430.193	226.384	355.481	431.175	457.295	5007.35	5989.38	2715.32	5190.7	5730.46	6116.99	31.3907	125.987	187.541
P00367	#N/A	367.478	121.976	154.605	117.186	87.4229	165.541	163.399	1419.24	1775.19	141.058	793.718	93.992	403.694	532.676	54.1731	472.61	423.119	0	2141.15	712.466	2808.56	276.331	251.46	47.9457	330.104	199.967	305.081	441.039	189.702	1080.73	990.542	411.793	289.986	416.511	193.645	410.452	307.662	552.366	603.37	439.491	154.615	407.221	368.712	530.626	713.854	362.341	280.425	367.249
Q16836	0	537.814	672.909	434.557	417.682	780.191	110.479	129.711	859.573	976.661	342.798	425.76	735.601	2238.3	1472.77	569.196	460.057	344.142	0	1651.37	601.415	559.141	345.293	302.122	1436.77	2562.51	208.263	480.294	455.952	372.204	777.038	1289.52	2496.25	263.873	457.047	987.278	661.167	373.879	573.875	646.04	4931.96	9924.92	7204.92	3568.49	4219.21	6672.95	374.185	383.669	2862.43
O15144	3.12956	262.633	314.236	443.588	142.102	391.04	196.319	#N/A	346.9	288.523	85.2518	244.079	71.766	238.12	579.779	82.1416	313.088	307.104	0	2130.32	132.907	268.094	100.231	239.475	320.826	547.225	145.179	360.22	400.049	465.423	701.141	205.153	167.929	34.4291	263.855	313.28	453.59	297.126	213.373	295.552	2747.05	3588.08	4446.35	3225.39	1686.34	3579.15	112.66	255.399	534.339
Q9UBQ7	2.06267	257.31	408.098	281.938	266.407	324.528	166.431	117.618	862.996	973.664	302.808	225.901	125.992	771.897	314.728	286.74	326.465	516.546	0	2273.04	155.016	563.808	161.712	244.487	1120.57	412.349	115.798	157.196	404.27	395.245	796.809	697.952	323.229	83.3284	288.269	336.481	250.95	392.439	430.452	384.757	2666.48	3224.65	2240.29	3539.33	3531.08	3620.47	176.501	170.139	526.217
Q9BY67	2.06267	120.338	88.7236	161.108	41.6176	60.7235	37.5381	#N/A	186.106	173.933	160.655	132.967	112.067	116.011	97.9929	92.2203	88.6945	57.2187	#N/A	763.776	56.9602	24.2539	66.1813	99.3637	108.903	287.437	21.4312	70.6172	36.3937	37.7292	207.6	519.473	31.1847	4.8234	152.011	204.273	126.709	40.1193	118.932	59.8037	1923.46	2053.41	1727.86	895.07	1441.25	1289.15	125.081	94.8706	416.854
P69891	#N/A	36.2155	281.588	426.971	443.145	147.083	33.4462	47.3641	429.06	299.912	28.9478	12.5614	22.3599	468.892	372.888	46.992	131.667	265.332	#N/A	279.009	100.165	513.311	6.61813	43.9074	1092.77	61.4734	70.6885	29.5044	172.213	167.718	159.659	213.701	2532.19	56.7166	60.8966	162.278	128.825	115.657	165.204	537.5	189.647	670.98	532.911	511.276	447.233	2389.18	18.9692	25.7873	103.126
Q5QPL9	#N/A	318.62	134.068	218.904	90.7646	133.497	307.243	39.3021	564.127	303.508	276.646	757.565	104.569	46.123	578.416	171.842	386.206	334.592	#N/A	515.723	472.39	531.291	117.4	328.053	267.533	301.613	178.709	278.962	245.845	296.746	740.153	345.835	651.837	146.947	350.916	253.268	310.073	282.294	222.501	477.429	3142.39	2297.38	3078.39	2470.44	1895.18	4746.71	73.6623	98.6768	1099.72
Q9UQ80	#N/A	243.718	234.883	297.11	24.9158	47.9645	470.56	#N/A	329.472	106.997	31.6337	426.373	28.7867	58.3183	126.618	21.1653	253.072	234.19	#N/A	494.575	535.932	873.218	77.2115	150.789	509.757	583.857	94.7123	105.684	221.457	623.541	844.962	437.494	417.796	212.645	177.439	222.16	175.018	395.114	265.519	433.693	591.869	999.537	684.935	1533.58	732.591	2321.44	24.6504	116.281	820.799
Q92820	#N/A	173.378	6719.41	836.423	170.303	222.22	55.0618	186.289	642.449	623.501	110.618	241.22	248.637	1101.64	312.911	190.362	143.762	122.742	#N/A	954.005	67.424	222.111	65.318	82.5851	36475.1	946.381	133.427	232.65	135.444	91.491	447.302	550.885	421.928	38.8367	183.243	880.087	903.418	322.251	878.165	312.553	773.496	4267.74	3204.85	884.285	2254.29	1704.97	30.9093	123.037	651.969
A0A6Q8PGI6	0.640138	213.681	325.572	328.356	296.525	312.832	119.108	86.2343	398.561	460.158	228.598	156.66	68.2848	241.091	360.469	253.228	283.584	370.468	0	2316.15	163.961	212.012	94.9557	125.185	196.239	349.191	96.4406	248.369	282.332	371.916	707.094	311.437	2352.88	320.257	178.083	230.844	283.156	292.02	344.506	343.354	1184.3	1539.29	1924.79	1744.81	1906.43	2704.82	54.7893	214.387	326.637
P05114	2.13379	58.6482	276.147	179.53	43.5342	83.8788	65.914	75.5809	732.597	824.807	119.969	196.285	199.766	115.855	264.293	84.7872	182.062	157.289	0.980833	282.074	235.857	134.583	97.7372	161.902	746.99	409.261	79.6758	42.8056	131.599	290.218	594.312	437.494	321.358	97.1333	110.646	222.16	86.3925	141.755	179.483	136.875	920.308	1381.59	739.766	937.621	828.484	1122.52	64.9961	62.4224	661.107
Q15691	#N/A	62.1651	200.27	340.818	112.669	211.233	170.967	73.7094	161.727	155.451	66.0527	101.921	155.582	318.796	436.349	181.417	428.262	392.309	#N/A	421.528	132.232	453.709	20.1421	80.8419	396.933	628.909	131.353	196.374	529.865	478.192	250.119	199.179	313.64	99.3787	68.8196	285.672	227.912	296.639	126.885	324.62	494.309	1936.61	1868.18	1984.94	834.913	2706.97	24.843	29.4984	1099.57
P46108	0	113.399	84.9449	66.6465	171.536	158.543	94.8237	101.494	656.661	990.148	127.927	193.323	40.7031	121.952	314.274	258.267	362.291	340.904	#N/A	1048.2	165.986	236.572	60.7141	111.13	167.542	122.666	135.674	127.57	342.644	373.164	618.867	816.182	187.342	68.5256	119.766	61.8264	165.027	189.006	372.07	177.278	651.971	362.309	891.154	892.711	1748.49	1001.07	68.5589	52.431	176.518
Q9UNZ2	0	120.718	311.062	328.717	120.061	196.938	96.069	93.2885	506.241	606.417	122.158	185.766	131.616	360.698	292.313	228.787	444.847	220.985	0	958.5	386.063	543.15	52.4654	85.6358	309.062	576.839	118.736	150.062	392.076	276.201	425.085	584.974	704.539	181.46	117.003	304.725	241.194	209.593	305.735	409.292	622.439	1546.29	1340.1	928.268	1468.04	1973.5	54.8856	46.4362	991.805
O43143	0.213379	491.428	153.717	238.772	95.5561	297.474	210.64	13.1007	478.439	215.793	101.467	335.992	113.808	172.61	248.844	131.275	205.518	502.76	0	3111.81	53.7535	121.805	108	259.522	110.15	317.753	111.996	235.552	180.749	245	1891.57	316.689	242.773	15.3018	275.463	311.335	267.053	296.558	394.754	163.677	1786.08	2182.96	2120.45	2100.04	2747.15	1244.54	47.9527	126.082	399.449
O14950	#N/A	94.3884	54.5643	283.383	10.5413	23.9822	184.755	7.48611	106.539	49.0529	3.28274	53.2073	30.929	59.5691	49.5266	8.31494	120.672	82.8799	0.0594444	1042.58	3.20665	18.5921	19.4707	61.2307	121.201	208.981	44.418	63.8457	158.613	203.239	707.732	57.0555	14.1111	1.66324	56.0138	206.477	55.2442	182.36	112.606	44.4027	270.695	997.716	577.183	1093.24	430.626	567.632	2.11839	43.9621	104.866
Q92688	#N/A	113.209	91.5954	302.889	18.3446	19.493	55.4176	27.0652	257.27	214.294	6.26705	76.9003	119.431	265.325	31.5031	14.4882	254.264	58.2983	#N/A	522.363	56.8758	178.959	10.0711	59.5964	122.27	336.981	11.5798	23.3375	252.411	191.91	342.067	287.646	228.116	47.3192	99.4061	366.552	55.0091	131.461	167.282	149.143	1371.4	4145.34	763.937	1438.95	1352.15	2046.75	0	21.1246	563.928
P06865	3.62745	332.118	202.84	118.302	83.0982	79.5076	121.421	40.1659	420.139	538.982	446.652	357.132	90.1091	157.131	91.3288	108.346	381.35	270.398	0.861944	1122.27	289.273	347.818	162.768	250.043	477.852	383.437	31.974	51.1491	262.353	284.073	345.362	544.293	567.405	110.023	368.512	152.816	94.5028	223.857	222.411	303.419	3920.32	1778.78	768.644	2627.66	1655.63	2758.32	349.053	284.136	333.164
P51148	0	272.424	78.2944	149.91	47.3674	34.6148	93.8452	24.0419	175.732	185.422	185.027	277.168	16.6026	62.6961	95.8725	35.5275	207.626	213.926	#N/A	531.149	143.455	250.037	108.384	220.191	186.614	119.999	26.2706	67.2314	255.694	271.209	343.98	205.256	334.455	55.3028	233.544	82.4352	84.982	195.814	120.197	316.753	1869.02	671.82	874.107	1874.31	701.966	3498.52	81.7507	142.734	210.893
Q9Y230	#N/A	655.11	89.0259	223.419	57.6349	183.588	70.8954	12.9567	403.333	191.316	37.4034	157.886	70.9626	243.28	195.38	41.8267	68.445	42.8517	#N/A	1756.91	47.2558	119.28	136.103	201.996	83.0583	210.245	79.503	178.478	43.1471	71.5224	920.753	192.279	119.593	10.3953	214.843	227.474	200.407	90.2075	238.859	239.215	2120.27	2716.13	2124.65	1099.23	2235.63	2941.42	29.3686	128.651	323.446
P26368	#N/A	270.998	180.319	222.697	64.2061	44.7747	62.2669	13.6766	301.67	194.413	64.9585	310.359	51.95	67.6993	171.904	58.4566	111.051	122.825	0.535	630.35	129.954	221.193	109.151	163.318	782.102	296.42	78.466	132.77	102.146	129.892	641.402	322.044	112.187	44.658	142.246	197.533	165.732	79.7522	169.632	144.542	1112.88	1872.61	1369.36	818.564	1333.13	1407.3	66.1516	133.218	888.97
P05387	#N/A	428.978	260.729	433.112	211.921	66.0398	768.819	40.4538	845.049	702.525	37.5028	710.383	19.0126	113.822	688.525	206.992	232.365	176.14	0	883.103	380.325	264.651	128.046	429.595	233.846	803.505	347.394	393.594	245.001	816.603	1838	610.412	143.917	51.81	567.785	337.129	988.871	610.542	503.383	255.349	1934.59	1254.15	3691.2	2138.55	1527.86	971.067	29.5612	250.356	1572.99
P51149	0	188.492	266.927	379.47	201.79	110.933	151.398	11.805	235.278	260.55	144.142	224.676	69.7576	189.652	319.121	205.732	345.432	302.952	#N/A	449.623	182.104	472.837	75.1013	204.611	524.907	421.752	128.76	233.375	452.482	479.056	284.134	217.923	406.414	78.0892	198.167	262.73	276.809	309.85	130.771	329.62	2506.93	3096.37	3560.42	3516.08	1863.76	4039.94	107.075	127.033	686.489
Q15459	#N/A	48.0972	35.3685	92.8355	21.3564	86.4778	160.649	62.9121	266.814	194.113	17.6074	82.0066	55.4312	22.2016	111.018	63.9999	206.16	201.47	#N/A	589.996	113.583	109.487	21.2931	34.4286	171.464	133.192	70.6885	73.5193	168.93	281.673	622.268	465.301	75.9346	37.5893	44.3136	90.4713	113.192	185.521	204.245	111.54	375.048	577.146	730.733	1431.62	1393.75	948.081	11.94	23.3132	322.866
P54578	0	128.323	99.0016	129.861	41.6176	84.5876	77.6558	45.6365	371.382	435.681	94.8016	106.415	50.745	100.533	76.9404	37.4172	130.843	144.334	#N/A	1944.89	132.316	113.848	45.2718	113.418	75.2159	122.245	16.7648	52.1165	125.971	166.085	472.282	377.452	361.508	35.0944	119.951	91.5083	63.8246	136.973	276.093	152.609	1480.66	689.746	580.872	1094.34	2436.52	1742.06	52.2858	56.4275	245.413
P14866	#N/A	349.798	117.895	234.798	68.0392	108.334	227.719	178.803	911.027	580.942	71.325	771.761	123.984	81.927	713.97	97.5116	258.387	223.975	0.2675	700.639	95.3555	274.138	135.72	209.296	912.75	241.402	222.608	341.115	176.716	226.087	1337.02	358.605	270.449	78.2555	322.356	315.354	403.87	236.42	310.796	260.816	2042.53	2531.4	3053.2	1710.26	2031.97	2161.9	32.2573	84.7841	730.147
A0A2R8YEL6	2.20492	46.2912	31.5898	82.3599	248.336	119.793	75.6099	45.0606	365.261	594.129	65.1574	78.8407	14.0586	133.835	193.411	131.779	56.6252	144.334	#N/A	1114.4	20.9276	29.5332	14.8668	83.3478	71.6511	77.0523	27.4804	119.952	85.7315	145.829	498.537	154.482	127.701	#N/A	47.9066	54.0495	105.199	135.19	129.325	81.805	860.017	1814.35	2142.33	2329.81	2685.19	2209.3	27.828	40.4413	78.1783
P47755	0	260.542	108.373	197.05	80.634	115.658	100.072	5.18269	66.496	84.0192	281.023	262.87	23.2972	104.598	143.733	100.661	295.221	320.807	#N/A	315.584	118.14	143.84	117.304	187.614	221.905	204.35	57.7261	96.1313	237.215	272.169	149.88	128.529	207.378	32.849	278.964	175.11	110.018	231.962	72.2089	182.878	2038.19	2332.67	1170.65	3089.23	913.753	1680.62	106.69	124.654	332.149
E9PDF2	#N/A	125.376	39.7518	85.7916	6.4343	20.3199	86.1063	32.2479	384.349	249.96	32.9269	187.808	19.6821	127.581	57.7053	4.15747	92.4512	57.8	#N/A	1111.54	125.228	181.943	104.451	114.835	45.4503	117.894	20.9127	34.5831	106.742	287.145	492.372	254.072	235.444	41.9969	112.58	65.326	32.9114	109.416	188.339	155.61	1144.58	1038.75	567.514	1315.85	2850.01	2046.25	7.1255	61.2805	70.491
P07099	11.9492	388.58	136.335	386.514	87.6159	143.539	313.559	40.3098	250.942	98.6052	32.529	505.724	403.148	1557.08	386.216	51.9054	594.839	75.3227	#N/A	933.572	710.694	551.796	309.997	336.006	283.753	1283.5	252.681	1492.51	791.374	850.492	315.811	381.469	194.514	223.54	391.544	769.266	533.87	448.444	179.754	732.778	2315.77	4355.56	2980.56	2131.64	927.235	3981.3	28.9834	1696.92	1310.61
Q07960	#N/A	154.652	381.043	537.146	421.104	607.117	74.8982	83.0671	437.878	544.077	232.378	205.476	76.0505	268.139	1133.51	348.094	160.53	156.043	#N/A	3205.08	131.135	158.071	65.1262	218.448	136.886	266.665	281.717	408.346	143.323	486.544	752.802	263.032	77.8837	63.4527	205.445	386.512	399.874	173.121	293.716	203.946	1796.93	2689.38	3482.94	1259.32	2223.58	1737.48	82.1358	57.0936	214.954
C9J1Z8	#N/A	78.9897	99.0016	68.9945	42.439	66.0398	73.1192	54.4183	74.3801	87.5159	50.9322	68.7303	32.9374	61.2889	72.2452	56.3148	93.9172	156.293	#N/A	455.957	31.7289	33.0527	48.9166	35.845	72.0076	68.3505	19.8757	61.4273	67.1594	116.26	237.363	78.4771	215.876	10.1458	54.5398	68.0479	53.0109	127.409	62.1773	69.0042	406.939	495.777	388.775	1037.3	456.519	536.482	19.547	68.9881	170.281
P04899	#N/A	128.893	22.0675	82.5405	52.5696	20.4381	23.3056	#N/A	424.081	306.106	50.2359	282.683	5.22178	43.4651	289.435	53.9212	35.0013	27.2391	0	1710.43	27.0877	79.7243	66.7567	209.731	37.2515	87.9996	115.798	153.447	39.2076	58.9459	1110.81	391.047	33.2896	23.1191	136.534	61.5672	122.36	32.2575	244.552	105.406	1629.55	789.182	1497.98	304.929	2791.35	908.841	44.5825	94.0142	126.913
Q9UJU6.3	#N/A	7.98451	84.038	93.558	38.1951	91.0853	42.9642	22.3144	160.379	106.697	5.57071	8.8849	27.3139	94.2786	64.8238	64.3778	98.9566	79.3089	#N/A	730.164	85.5668	128.615	#N/A	7.29974	112.111	86.175	33.8752	57.5578	110.4	105.699	249.588	175.904	236.224	18.3788	9.02854	74.9175	79.8102	76.9966	149.298	119.207	107.372	551.937	549.449	534.868	925.36	837.591	#N/A	#N/A	242.802
P51572	1.92041	161.306	74.0623	243.467	57.6349	21.9739	194.896	#N/A	602.717	271.439	33.1258	395.633	109.925	174.017	294.433	38.1732	218.071	47.9175	0.2675	2463.99	206.744	566.563	171.208	200.688	160.591	278.735	136.019	354.416	199.133	254.984	2061.33	965.927	129.416	247.989	183.611	250.935	252.83	192.897	430.723	294.018	1471.79	2127.22	2307.33	1795.79	3449.65	2450.26	21.0876	141.116	927.261
P55327	#N/A	16.6344	331.92	234.076	31.8977	66.5123	70.8954	19.2911	203.949	273.437	39.4924	17.7698	82.879	345.532	19.2351	28.9763	180.229	117.427	#N/A	740.585	74.5967	145.524	6.4263	23.9693	501.736	442.384	#N/A	43.0475	242.843	116.74	141.695	217.408	364.782	11.0606	27.362	314.446	73.2279	129.678	153.274	96.9393	334.949	2657.59	402.768	1145.65	1077.06	643.321	13.577	24.1696	764.087
A0AVT1	2.27604	215.202	142.834	170.138	83.0982	72.3011	75.9657	65.2156	223.244	283.028	337.526	177.494	52.2178	133.053	93.9036	52.6613	130.11	216.252	#N/A	1307.39	65.5675	69.7779	71.7443	208.533	94.8219	115.227	39.4058	65.4176	178.31	201.991	345.787	177.758	266.863	9.06467	219.91	134.281	75.2261	160.315	154.268	136.475	1403.58	721.118	557.973	960.876	979.556	1080.7	90.8983	69.3688	194.068
P61019	#N/A	108.741	106.408	283.564	30.6656	15.7125	134.141	24.9057	347.626	340.772	75.5031	167.588	41.5064	86.7739	70.5791	40.0629	235.663	270.481	0.594444	831.817	95.3555	239.785	42.9699	89.0133	544.156	218.666	19.7029	64.2084	439.725	348.492	439.223	470.657	225.855	45.656	108.343	131.041	63.7071	221.102	195.841	244.948	1283.75	1393.78	924.612	2461.76	1888.4	2765.55	66.9219	85.8308	305.026
A0A087X2I1	0	255.885	83.1311	211.679	118.966	371.548	161.627	48.9477	191.5	144.062	43.173	124.184	51.95	176.049	199.469	82.6455	169.601	164.348	#N/A	2019.27	10.3794	30.8339	75.0054	176.719	118.884	151.438	75.0094	234.464	173.808	215.047	602.284	180.642	54.1054	1.58008	198.352	202.718	233.201	244.606	200.269	65.4707	2392.48	2543.73	2666.46	2665.24	2034.11	1196.7	21.5691	119.611	211.473
Q9Y3F4	2.13379	226.703	268.438	262.974	101.58	150.037	97.1364	28.0729	308.413	333.479	245.509	186.685	147.816	272.83	204.165	177.385	277.262	310.343	1.99139	1296.87	96.8745	207.268	53.3287	146.213	238.124	301.613	72.0712	112.335	197.633	225.991	573.796	271.374	353.4	32.2669	177.07	301.744	144.693	191.843	241.57	179.544	1072.31	2141.92	1014.55	1504.84	1563.84	1273.89	71.7364	83.9276	651.679
I3L397	0	725.735	296.854	562.07	334.857	285.779	350.118	230.774	331.65	335.777	292.263	548.821	119.03	401.661	708.669	350.236	748.68	950.876	0.891666	1121.25	312.817	538.789	150.011	326.636	217.983	504.699	216.905	387.911	822.046	853.18	478.553	269.417	645.678	164.827	461.746	420.99	478.744	600.168	177.766	550.101	2359.83	3604.33	4269.9	4829.82	2064.65	4430.92	193.351	200.874	1190.22
Q14141	#N/A	82.7918	57.4361	156.231	#N/A	8.1516	3.46916	10.6533	63.5914	44.5572	58.8904	131.435	56.1006	57.0675	5.75538	3.77952	9.43753	4.40144	#N/A	265.524	69.2804	70.849	37.0231	99.9084	153.284	207.859	4.83931	6.65059	8.25423	11.9044	105.66	78.7861	39.3706	25.6139	77.1111	111.599	10.226	6.64602	46.9041	96.4726	564.79	938.895	82.6909	87.4596	370.983	749.299	13.1918	58.8064	301.11
Q15257	#N/A	61.5948	271.461	55.8097	235.879	183.352	85.4836	18.5713	478.854	568.853	47.55	60.8667	36.6863	202.629	313.214	223.874	234.381	314.91	#N/A	1387.18	185.817	236.419	14.0036	48.9192	265.929	219.508	76.392	144.016	302.124	219.367	434.546	474.57	387.002	34.7618	44.3136	107.969	189.241	176.119	247.263	227.347	621.59	1461.28	1401.42	2092.96	1985.63	1750.87	20.895	28.4517	292.987
P55145	1.77816	418.046	295.191	192.896	104.728	154.762	147.039	48.2278	428.126	307.405	292.761	421.369	97.0715	164.636	162.665	60.2204	340.484	411.991	#N/A	1075.99	191.724	255.929	145.695	308.441	1416.98	529.261	41.9983	146.555	497.224	399.085	680.945	985.083	188.745	42.8285	344.098	209.847	217.333	253.278	308.175	282.684	2949.82	2523.7	2488.36	2304.79	2434.56	3051.48	277.606	363.591	788.6
O43493	#N/A	28.6112	22.521	34.136	7.80329	6.73393	68.2268	52.2588	101.663	61.1412	13.0315	83.0278	15.9331	17.3548	27.2623	8.44093	84.0215	78.2293	0.713333	248.156	53.7535	96.6332	21.7727	20.3739	44.9156	60.3506	8.12313	29.3835	169.962	187.398	251.714	122.35	20.8937	28.192	29.7573	28.1265	23.6257	87.5329	76.7276	44.8028	96.2388	97.4748	64.6261	325.404	225.268	131.328	14.5399	34.161	71.2162
Q9Y224	#N/A	598.744	63.6331	164.9	112.942	194.811	304.13	59.7449	770.462	500.419	200.745	623.066	54.8956	61.9143	421.354	108.85	204.694	421.292	0	2334.95	64.0485	151.262	229.524	518.826	109.437	145.683	184.067	246.918	197.539	430.862	1715.65	717.417	126.61	39.5852	399.651	164.482	313.129	297.774	515.222	209.08	3902.49	1528.65	3106.89	2949.27	4295.82	2141.78	79.0545	153.296	326.927
P51687	#N/A	48.3824	17.8354	9.93376	49.1471	91.9122	16.2784	23.61	29.1504	31.3699	28.8483	32.2716	9.90799	35.804	87.9967	74.7085	36.9255	42.1874	#N/A	39.8439	128.097	118.745	18.1279	25.4946	12.2983	26.5262	38.196	44.7403	38.4572	49.0576	14.6691	36.3549	131.755	31.9342	44.9585	16.0723	76.284	40.2003	13.6465	112.407	375.709	152.655	600.463	388.176	143.215	980.162	14.4436	25.597	31.7645
P17980	#N/A	149.234	150.089	419.385	150.042	510.361	69.1163	#N/A	348.663	209.898	79.4821	135.418	78.1928	214.199	259.749	75.3384	129.193	113.607	#N/A	2574.94	49.7874	199.846	85.0765	229.125	219.944	228.63	78.9845	365.178	130.192	162.725	814.561	322.044	296.722	17.7135	233.268	316.39	299.376	194.112	312.423	333.687	3484.6	4021.54	4817.45	2733.24	3656.89	3788.03	39.3828	118.564	367.394
E5RIA4	1.49365	86.2137	105.048	133.654	87.3421	140.113	70.3616	75.0051	261.42	238.071	39.1939	163.298	87.0296	213.73	282.771	127.748	195.348	160.86	#N/A	527.369	101.431	92.8842	76.9237	127.582	152.392	246.174	128.587	110.279	143.511	225.127	218.867	206.08	209.717	79.7525	85.0342	162.019	106.845	140.296	104.834	118.141	779.252	1552.87	1352.7	1682.12	1010.09	1432.15	45.064	66.2286	298.789
O14979	#N/A	92.8675	110.338	242.926	#N/A	#N/A	65.5582	#N/A	113.801	95.1086	33.8222	82.7215	59.314	57.8492	#N/A	#N/A	64.4134	154.715	#N/A	234.67	32.3196	37.5668	27.4316	76.5928	304.785	163.789	#N/A	#N/A	43.9913	85.3468	235.025	110.403	42.4891	6.73613	57.58	165.13	#N/A	105.202	74.3778	73.2045	894.55	2412.5	#N/A	1213.4	850.449	1385.46	10.3031	28.2614	490.101
B4DY09	0	482.588	341.896	652.377	109.109	71.2379	320.675	7.34215	1049.93	719.309	268.886	673.72	176.201	120.076	351.533	168.693	412.044	797.158	0	1109.91	185.985	368.323	194.899	530.048	453.078	687.576	122.711	222.855	326.511	494.032	1832.15	830.601	269.825	51.8932	477.96	620.986	378.481	443.338	575.683	406.092	5822.17	7819.41	4635.4	6067.15	6461.62	4808.86	172.071	233.228	1580.39
P17655	#N/A	139.444	109.431	115.051	120.198	104.671	66.5367	78.6042	155.296	172.035	66.8486	92.117	22.226	376.958	234.607	70.0471	98.4985	126.728	#N/A	1141.37	30.3788	20.1224	55.5347	62.3202	37.4297	86.5961	124.612	152.964	121.187	224.839	310.284	114.317	48.4921	5.98767	91.6674	98.3779	112.604	140.296	111.612	72.3378	910.967	1014.66	1111.24	1300.86	940.538	761.831	21.3765	120.563	65.2694
Q9UHG3	#N/A	112.258	214.025	132.751	27.1062	#N/A	91.8882	58.7372	451.364	561.46	16.0158	256.028	36.8202	118.825	422.112	21.0393	303.65	160.943	#N/A	1258.25	146.999	400.458	65.7017	188.595	238.659	315.788	103.181	161.67	235.527	271.881	461.439	566.23	82.0936	185.618	149.063	160.204	184.186	152.291	218.073	304.685	1783.72	1718.69	2122.74	1472.74	1955.63	3503.46	84.0616	84.2131	282.979
P35637	0	449.224	226.721	354.364	116.913	26.5813	320.408	#N/A	456.862	335.577	416.709	559.34	232.704	124.454	578.416	313.826	629.016	1160.82	0.891666	1092.95	204.55	502.064	182.238	542.578	1871.66	521.261	218.288	340.631	261.603	558.354	1057.45	697.54	305.921	79.503	436.595	393.511	521.881	431.829	397.827	288.418	5454.01	5107.2	7259.12	5464.03	5223.59	4722.08	259.118	286.42	884.038
P22307	1.28028	512.34	1124.24	344.792	414.533	430.853	92.333	5.90251	488.398	353.46	354.835	310.767	84.084	514.233	193.865	243.527	223.844	177.884	0	2229.32	140.502	231.522	164.11	245.25	3175.46	641.541	51.8498	554.176	236.184	168.966	763.857	449.441	183.444	31.7679	418.722	375.365	384.828	208.296	337.909	388.091	4047.22	4982.84	4195.74	2369.41	4023.49	4035.29	233.408	308.401	612.227
P62316	#N/A	256.835	55.4711	100.963	14.7852	25.2818	84.9499	21.1627	149.383	103.001	25.0682	168.813	18.2093	28.4556	83.3016	4.91338	84.1131	44.9279	0.178333	347.152	26.1595	24.2539	55.4388	128.454	52.0451	121.122	30.4185	55.5022	91.4531	190.854	339.622	215.246	14.9686	7.15194	116.91	84.3794	71.6999	71.3231	96.881	28.4684	878.227	742.405	559.881	519.028	618.484	194.199	8.0884	47.1023	261.223
O75396	#N/A	88.9703	40.961	83.9854	81.3185	144.484	120.62	130.431	198.866	220.788	126.833	113.563	33.6068	40.1818	213.101	161.134	139.822	228.958	0	744.774	26.6658	52.716	49.7798	89.0133	168.612	109.894	118.218	377.028	293.776	160.997	449.959	193.206	115.539	17.3809	108.619	100.581	191.827	161.206	152.009	130.941	1126.09	1017.04	1851	1147	1435.54	1212.67	28.4057	31.5918	80.499
P28072	#N/A	324.038	77.5387	131.668	385.51	332.325	86.3731	77.7404	543.794	645.58	97.189	255.722	65.8747	174.955	491.631	203.338	208.359	217.414	1.84278	1034	113.92	243.534	133.034	145.014	22.6361	106.947	118.39	275.697	349.773	296.746	583.044	612.163	423.955	71.1868	237.137	91.3786	393.409	178.389	266.603	188.278	1627.57	792.543	2634.41	1161.75	1741.61	1257.35	100.72	245.027	171.876
Q6NVY1	37.7681	415.67	228.535	236.062	265.312	213.95	121.332	133.454	593.692	879.854	316.436	290.036	80.2011	547.223	549.639	270.488	151.275	439.479	3.53694	2064.42	124.215	373.985	181.567	355.726	429.372	445.331	245.595	468.202	243.312	321.995	695.507	638.528	213.693	89.4824	368.328	276.469	424.91	289.102	410.66	355.555	7231.31	4602.32	8726.31	5000.61	6638.5	5768.26	236.393	384.24	280.804
P21810	#N/A	24.2387	62.2728	482.42	5.7498	14.2948	69.1163	37.4306	262.768	339.274	11.1414	235.297	6.69459	134.773	172.51	14.2362	65.4213	99.9873	0.683611	679.695	#N/A	#N/A	18.032	164.952	86.2665	307.367	67.0591	36.5178	104.585	1058.15	1512.51	190.322	#N/A	#N/A	54.4477	126.893	64.8825	160.963	190.87	#N/A	183.231	380.936	225.81	636.989	685.716	#N/A	#N/A	10.9429	77.8882
O95433	#N/A	78.4193	114.721	115.773	46.1353	105.616	33.98	#N/A	131.643	113.291	49.639	50.6541	49.406	118.669	68.0044	67.2755	71.1022	85.7034	#N/A	845.303	58.5635	68.5537	32.8029	51.534	112.467	126.315	23.8509	45.3449	45.7735	60.386	299.229	117.51	604.748	20.7905	60.8045	141.669	54.3038	70.7558	126.072	157.276	564.507	1832.13	498.69	1025.84	1279.82	1867.66	20.1247	25.4067	175.212
O43852	#N/A	194.86	387.24	181.878	293.787	297.356	86.9069	42.9012	749.61	663.362	395.222	184.03	115.95	215.762	685.345	524.345	111.784	129.967	#N/A	1694.79	193.749	243.993	73.8544	192.626	202.833	280.42	157.623	281.985	178.029	244.424	1113.15	383.014	388.873	43.3275	193.285	209.717	298.789	138.756	381.559	224.28	1746.07	1930.73	2709.34	1038.14	3165.9	2215.39	48.8193	66.4189	469.215
P00491	0.569011	308.925	438.026	241.661	314.733	185.597	67.6041	34.5513	92.1193	63.6388	214.572	181.783	13.3892	146.187	184.778	156.22	261.227	287.671	#N/A	150.896	135.861	226.625	60.6182	130.197	843.594	226.666	47.8746	185.007	183.844	139.397	65.4795	49.4344	1249.88	20.0421	273.436	156.964	220.506	133.082	45.7293	219.28	2176.04	1187.9	1967.41	1050.95	366.34	1909.84	153.776	204.776	425.847
P55084	#N/A	604.162	220.524	249.067	67.3547	198.592	336.419	25.7695	364.224	178.029	20.4923	311.074	131.348	797.069	237.788	53.9212	261.869	332.267	#N/A	5090.51	141.683	360.443	408.118	371.851	308.884	595.085	102.835	542.326	320.789	330.539	1432.36	374.363	286.275	63.4527	368.604	560.974	311.013	422.427	377.854	424.959	3398.08	4098.98	2304.53	3202.39	2855.01	3654.7	97.6386	393.185	409.022
P49720	#N/A	207.978	165.96	266.405	281.74	403.799	178.528	37.2866	898.889	818.713	81.2727	288.402	75.381	208.414	345.929	136.819	723.758	337.25	0	2217.67	264.886	650.113	84.2132	194.369	97.8519	396.068	88.1446	261.308	635.763	443.343	715.385	861.909	714.051	107.445	287.347	260.526	456.999	441.96	510.884	528.366	3098.32	3469.04	5051.78	4036.37	5639.12	6330.88	73.566	192.881	694.032
K7EMS3	#N/A	#N/A	155.229	169.777	#N/A	#N/A	#N/A	#N/A	24.7934	173.134	#N/A	#N/A	14.4603	44.5596	#N/A	#N/A	#N/A	#N/A	#N/A	93.9906	282.438	39.3266	#N/A	#N/A	85.3753	152.14	#N/A	#N/A	#N/A	#N/A	82.1683	287.955	215.096	14.7197	#N/A	60.5303	#N/A	#N/A	54.3148	62.9372	#N/A	61.9021	#N/A	#N/A	67.8573	38.0235	#N/A	#N/A	62.3686
P04080	0	144.197	427.899	291.15	649.727	449.165	193.205	99.047	224.281	314.298	115.493	149.818	83.0129	247.657	166.3	142.362	419.375	202.466	0	927.647	162.779	451.414	80.5685	118.539	922.553	233.823	65.6764	177.027	378.1	307.786	289.556	234.71	676.551	46.0718	212.447	211.791	339.693	297.936	208.945	352.222	1376.22	1578.64	2517.11	2175.2	1370.63	2894.87	73.566	101.722	436.87
P19971	#N/A	64.9217	46.4023	174.654	179.339	167.403	60.0431	51.395	225.734	193.514	77.791	45.8542	13.9247	148.688	27.5652	41.0708	201.212	154.798	0.653888	2266.71	32.0665	104.284	44.8882	56.2189	331.342	174.876	17.4561	50.3027	164.803	77.6666	363.326	228.016	112.031	5.07289	73.426	149.187	69.9368	153.912	191.503	106.007	757.551	1369.13	612.294	1433.06	1823.84	1333.4	25.9022	64.611	115.164
O43242	#N/A	288.108	37.938	123.72	101.99	356.898	187.335	#N/A	462.671	300.411	56.4035	147.98	24.3683	69.4191	186.747	74.0786	169.784	205.04	0	3329.82	26.4126	44.0702	125.84	223.459	24.7749	94.175	75.1822	227.934	161.52	169.83	1073.29	417.412	95.3471	5.07289	244.047	141.669	208.87	301.745	347.759	102.006	2807.72	1438.59	2387.99	3299.7	3325.72	1226.92	31.8722	164.239	81.0791
Q92973	#N/A	187.351	51.9947	67.5496	91.0384	185.006	94.9126	33.1117	239.842	191.116	68.7386	102.534	21.8243	68.7937	161.605	117.543	106.012	177.469	#N/A	1724.42	16.4552	26.0902	28.7745	120.827	40.4597	78.8768	81.9227	174.971	77.1958	106.084	756.948	123.071	73.5178	2.32854	127.505	90.8602	144.81	141.431	190.057	80.0716	1339.42	1192.11	1611.58	1513.1	1667.5	659.575	18.3915	30.1645	55.9867
Q9NXG2	0.426758	341.528	63.482	60.8669	133.614	111.878	38.0718	27.3531	510.391	724.504	585.522	494.184	34.2763	83.3342	217.644	105.575	148.801	113.358	0.594444	1853.86	132.738	99.7701	207.08	425.019	52.0451	102.877	52.1954	102.419	116.31	120.676	456.656	504.334	519.848	30.6868	442.583	88.7863	95.4431	91.6664	271.032	196.812	3714.25	837.359	854.388	1425.14	3100.37	2410.16	243.519	234.179	143.303
Q5T5C7	#N/A	138.874	330.408	298.735	365.797	263.568	178.35	146.555	352.19	489.829	229.593	144.099	99.8832	350.848	382.278	380.85	506.511	672.091	0	1110.83	207.841	468.552	72.3198	101.543	228.678	354.244	92.1198	215.721	481.466	498.16	393.302	272.301	1859.77	127.238	146.391	226.956	264.937	397.626	205.33	484.63	1634.36	2378.33	3175.84	3445.13	1941.43	4311.69	94.2684	120.277	396.548
A0A087WTA8	#N/A	8.07957	12.9987	144.852	13.8269	14.6493	51.0589	123.809	105.709	99.904	2.88483	18.1783	9.6402	14.0714	49.9809	53.5432	118.656	85.7865	#N/A	341.125	64.7236	71.1551	5.08349	14.0547	17.6454	30.877	21.0856	68.9243	120.718	251.432	833.057	217.099	102.831	25.6971	11.2396	28.3857	30.9132	151.805	108.991	129.541	97.3711	262.594	429.23	1195.2	845.538	897.312	6.35517	18.7457	48.8795
P43487	3.34294	254.079	202.538	180.433	227.254	464.169	134.408	102.358	586.845	691.236	216.76	185.562	82.6112	219.671	414.387	367.243	376.951	368.89	#N/A	1697.86	134.426	335.73	40.6679	126.71	155.066	312.981	93.6753	132.286	192.474	260.745	632.898	425.548	539.962	62.2053	166.475	217.494	276.573	236.663	313.417	245.348	1034.95	1458.62	1859.4	1655.67	1804.56	1758.46	98.2163	68.1317	559.286
P14174	1.92041	203.51	59.0987	82.7212	346.357	132.67	48.4793	18.1394	127.701	135.869	250.384	167.077	10.3097	91.6207	109.958	217.952	97.2157	116.929	#N/A	331.93	34.598	330.756	121.236	156.018	300.329	96.1399	29.0359	127.329	94.8299	176.166	107.999	61.0721	252.985	57.964	206.735	76.8618	123.535	101.798	47.0849	142.675	3591.6	2091.51	2694.45	2364.27	1199.56	2851.12	115.645	111.333	50.6201
Q15631	1.84929	256.265	240.778	207.345	536.921	351.936	158.247	91.9928	796.707	1069.87	288.483	275.636	61.3224	296.282	908.441	714.203	394.452	596.851	0	2153.41	150.797	191.43	105.506	217.358	193.03	169.824	346.184	341.961	543.091	249.608	731.755	621.946	357.922	91.6446	288.913	262.989	569.955	363.1	438.495	173.744	1762.02	1884.93	3899.45	2657.41	2476.88	1404.08	164.561	340.468	394.807
Q09028	#N/A	106.555	48.9718	64.4792	116.776	183.352	83.1708	#N/A	281.13	315.896	158.069	174.736	29.5901	30.6445	246.118	201.448	192.874	250.467	#N/A	980.976	25.9063	96.1741	56.0143	122.352	78.2459	79.9996	84.1695	172.553	151.578	173.574	465.053	214.937	205.429	12.1417	91.2989	64.9372	173.138	134.541	169.994	117.207	821.238	781.479	2011.04	1556.16	2003.22	1709.77	43.7159	58.4258	136.05
P31942	#N/A	191.438	90.3862	198.314	14.3745	23.9822	91.5324	0	179.052	117.787	111.116	252.556	47.9332	54.2532	120.409	21.6692	142.571	214.508	#N/A	194.111	32.404	119.357	41.1475	184.782	698.153	92.0697	51.1585	71.9473	76.3516	130.564	369.066	108.859	140.409	29.1899	164.909	138.04	95.4431	110.47	122.999	112.474	1806.18	1519.68	1176.37	1347.11	1266.79	1384.67	19.8358	46.341	371.891
Q5JRX3	5.54786	453.501	248.94	332.149	146.62	154.644	119.464	60.6087	405.512	450.767	379.107	244.896	150.896	266.732	146.459	110.74	239.97	158.95	#N/A	1248.75	62.0233	228.308	248.803	137.279	401.745	819.505	46.8376	118.501	91.4531	122.404	587.19	258.398	299.061	34.6786	292.691	399.992	169.141	144.348	293.716	124.074	1241.86	1681.86	593.212	579.946	1069.91	503.543	197.877	155.104	1110.02
O00231	0	220.049	82.3754	220.71	33.4036	101.009	166.075	26.4893	146.685	83.4198	24.1729	114.074	81.4062	254.693	74.0627	43.7164	149.168	145.164	#N/A	1808.91	20.6744	28.003	79.8971	159.396	70.5817	231.157	35.7763	104.112	119.499	160.229	544.777	126.573	169.411	1.99589	146.944	276.339	92.5046	236.258	173.789	141.742	1613.42	3078.72	1185.15	2437.07	1567.59	1768.13	11.0734	161.86	263.979
O00592	#N/A	118.912	35.9731	399.157	63.3847	171.184	95.2684	1501.97	291.815	242.867	58.4925	157.988	84.4857	39.2437	177.205	151.433	324.266	67.5164	#N/A	629.635	77.5502	100.612	103.204	168.221	33.152	133.613	68.6145	124.789	301.092	170.022	210.576	386.412	64.5522	37.3398	172.832	124.43	226.031	115.981	141.887	99.9395	3373.17	3298.74	2946.47	2662.12	2582.42	2878.54	185.263	95.5367	119.516
P35606	#N/A	304.742	157.949	360.867	43.1235	45.1291	190.003	10.5094	325.945	166.04	65.9533	412.382	61.1885	81.458	94.9638	42.9605	130.751	86.7	#N/A	2473.79	43.6273	73.2209	112.796	247.973	144.728	272.279	50.2943	154.052	178.685	212.551	1209.03	287.749	60.888	11.6427	234.742	269.211	98.3816	207.648	285.492	100.54	1290.45	2755.9	720.81	1613.62	2719.92	875.472	21.2802	63.7546	309.812
A0A5F9ZHJ7	#N/A	185.735	83.7357	174.473	42.3021	96.0471	140.723	89.5454	370.448	309.303	50.9322	129.291	76.0505	319.578	187.201	22.4252	124.52	269.401	#N/A	1866.63	45.6525	141.622	189.144	152.75	562.871	240.42	58.4174	201.694	179.436	237.128	796.597	317.204	138.694	36.425	161.316	228.252	173.138	220.453	245.908	159.543	1833.82	2211.53	1954.81	2182.36	2813.67	1942.99	84.7357	153.963	277.032
Q9BUT1	#N/A	124.14	335.396	206.622	113.764	112.232	149.441	371.57	603.029	747.082	216.462	115.606	182.762	440.905	101.779	124.976	580.912	775.234	0	784.618	74.5967	82.6317	40.7638	105.901	410.301	484.208	47.0105	52.6001	910.31	517.073	401.7	436.773	185.783	43.078	107.882	344.258	74.991	412.053	263.802	89.9389	533.371	1534.11	468.285	2129.53	1376.52	549.014	75.2992	58.3307	652.549
P09874	0	213.776	109.884	197.05	70.6403	133.733	149.441	25.6255	345.862	436.481	124.645	275.023	124.653	123.047	168.572	98.6455	358.351	616.118	#N/A	1758.24	184.213	272.838	89.5845	187.832	734.87	356.77	67.0591	110.763	197.257	207.175	910.442	578.588	306.701	68.5256	210.052	237.844	169.376	252.224	301.307	313.286	1488.49	1668	993.818	1701.33	1551.34	2041.88	119.497	128.175	581.768
P28070	#N/A	320.521	57.1338	76.0384	195.219	228.954	109.056	17.1317	248.556	77.4256	116.985	362.136	20.3515	73.7969	230.215	98.1415	608.767	267.574	0.445833	1020.72	159.488	230.604	120.469	127.146	28.3396	168.841	54.2694	116.204	300.623	264.105	402.657	287.44	448.045	86.2391	290.572	93.3229	257.414	246.227	210.12	219.28	2043.57	1050.94	1782.56	1657.86	1316.25	1609.09	38.0348	227.899	202.48
Q13435	#N/A	305.693	182.586	275.256	15.059	32.3701	209.662	14.1084	188.699	141.764	127.828	332.009	153.708	162.291	58.0082	39.559	274.788	241.082	#N/A	360.536	178.644	236.112	118.647	158.742	564.297	385.402	26.9619	35.7923	171.932	255.08	397.235	288.264	222.736	52.5584	193.561	289.171	57.595	210.727	128.241	172.077	1701.26	2517.12	438.135	1737.9	863.574	1475.83	52.9598	128.746	976.285
P61088	#N/A	334.019	163.693	168.332	553.212	317.794	43.7648	48.2278	305.819	369.745	622.925	343.039	58.7785	180.427	590.381	575.873	183.986	262.924	0	683.782	214.255	460.06	134.377	347.882	444.879	174.596	125.649	362.639	178.592	188.934	310.921	287.234	1062.62	82.4136	398.914	154.631	429.612	123.519	194.304	460.028	4208.47	1589.99	4525.23	1502.57	1745.63	4502.67	338.846	215.148	372.326
Q53FA7	3.27181	253.318	110.942	91.3906	55.8552	16.5395	203.168	44.9167	415.885	589.234	160.456	125.614	36.5524	187.776	40.8935	27.9684	104.729	239.338	#N/A	2541.22	206.322	303.212	53.3287	134.337	424.203	105.543	12.9624	38.5734	172.87	178.566	399.574	708.354	224.919	74.4301	200.194	162.408	47.2514	187.223	356.977	382.157	977.579	1333.42	525.533	1193.17	1828.31	2168.2	130.859	162.527	314.163
Q16543	0	258.356	223.245	321.493	153.875	167.285	194.362	148.427	826.688	903.032	219.745	346.205	108.452	262.823	271.109	223.118	482.688	387.576	0	2314.11	131.051	241.621	133.609	191.428	177.702	255.578	91.4284	123.338	379.038	430.19	1012.49	684.666	365.952	46.7371	257.406	216.457	139.051	368.125	506.275	182.678	1546.71	1541.11	1038.6	2510.04	3198.13	1342.71	134.422	174.897	475.742
Q6NZI2	#N/A	289.249	3.02295	36.8452	30.6656	57.4156	79.8796	346.953	574.916	914.621	152.498	822.823	3.88286	8.28651	1315.56	126.866	90.2521	143.586	0.386389	334.484	450.112	362.814	99.9433	908.11	#N/A	38.3156	798.141	182.226	81.8857	1174.41	973.795	127.911	110.55	146.698	430.422	23.8492	188.653	184.468	172.705	236.815	1245.35	64.7031	499.453	800.87	511.341	766.772	71.0624	245.407	7.10711
P10412	#N/A	209.213	44.1351	221.794	39.4272	41.9394	100.25	7.48611	88.9034	#N/A	74.2099	44.3224	25.975	27.9865	70.4277	60.7243	96.1162	551.923	#N/A	121.779	40.9269	82.4022	73.183	143.816	1087.42	60.2102	34.048	49.0935	107.117	185.574	218.761	97.8389	73.2839	181.377	97.5636	60.271	63.1194	131.461	87.4821	147.609	1912.42	1638.03	815.205	2563.8	2402.33	3106.18	38.8051	24.1696	107.622
P30837	#N/A	46.6714	#N/A	6.86333	25.8741	29.0622	20.2812	9.64557	48.5494	111.493	39.4924	55.2498	#N/A	9.38096	204.013	25.4488	7.33012	77.2327	#N/A	357.675	4.13489	18.2096	29.0622	39.9852	6.95123	12.9122	58.9359	33.0111	29.3588	78.6266	168.163	25.3351	19.4904	3.57597	45.0506	8.29537	48.1917	59.6521	46.2715	24.0681	369.576	132.767	523.624	711.304	361.608	460.006	10.3031	44.3427	7.83233
B8ZZ54	#N/A	321.282	116.988	58.6995	172.357	339.414	183.687	99.191	229.261	265.045	289.975	428.926	117.825	340.06	225.52	132.283	427.987	277.872	#N/A	498.661	125.059	461.896	257.34	214.198	234.025	354.244	43.381	159.251	255.318	269.769	198.033	311.952	233.963	40.6663	340.413	137.781	280.217	290.074	154.178	131.208	2718.09	1182.86	2274.89	2321.89	1149.56	1198.28	299.271	418.877	550.149
P36405	#N/A	81.1759	91.7465	154.244	251.211	153.581	145.082	62.9121	370.759	240.569	81.7701	69.8537	61.7241	195.437	302.763	390.172	167.677	381.679	#N/A	1052.59	34.9356	156.847	19.8544	72.8885	429.55	141.333	72.0712	194.56	145.293	220.135	392.983	222.352	479.386	15.9671	79.4143	134.67	191.709	244.849	159.691	166.01	1399.61	2139.12	2893.93	3069.26	2672.06	2592.26	82.0395	42.7251	282.544
Q9UBR2	1.70703	257.596	282.797	283.744	269.008	295.702	40.9183	35.1271	668.902	667.459	557.867	494.388	92.3853	367.108	323.664	412.85	106.378	97.496	1.3375	1806.36	145.902	539.937	131.787	246.121	3304.69	241.122	114.588	249.941	85.2625	55.5858	536.379	484.457	277.855	81.7483	478.789	188.849	420.678	53.2492	383.186	346.621	2413.71	886.657	2492.81	203.904	1857.33	2041.24	349.246	227.899	284.14
P05156	1.63591	63.9712	142.834	172.847	30.9394	41.9394	55.3286	250.785	345.24	314.498	40.6861	47.0798	34.8118	40.1818	67.3985	32.5039	155.032	125.649	#N/A	715.657	220.583	195.791	17.8402	50.9892	167.542	47.0173	30.937	26.4814	210.202	89.475	304.862	274.464	107.743	26.7782	47.1695	71.0291	43.1375	89.6402	141.526	117.274	254.467	357.968	304.811	814.857	1048.75	847.688	62.2037	22.1714	76.4377
P05204	#N/A	164.253	66.8072	42.8055	65.5751	147.319	180.93	34.4073	573.463	2259.23	278.436	1320.99	197.089	104.91	1156.68	212.535	573.215	630.319	9.09499	418.156	280.244	513.464	367.738	700.231	1444.96	646.593	426.551	112.455	122.219	737.496	1452.77	602.07	889.932	1003.02	372.842	296.559	245.895	309.688	413.823	484.096	3582.44	3005.89	2520.16	2777.47	3566.17	4956.66	203.077	136.073	511.712
P10644	3.12956	91.0615	144.195	313.365	44.4925	72.3011	132.54	54.1304	528.96	804.826	165.53	136.848	86.2263	166.668	70.4277	52.9133	305.758	265.996	0	3073.6	199.487	199.999	62.9201	95.7683	199.982	187.648	17.1104	29.0208	269.388	249.32	1010.79	618.754	178.766	51.1447	126.676	171.092	32.4413	241.526	408.129	232.281	1335.17	1382.43	368.547	2273.78	3218.67	1844.53	101.394	55.5711	371.746
P19652	#N/A	#N/A	100.513	120.469	#N/A	#N/A	29.4434	80.0438	92.4305	59.8425	#N/A	#N/A	8.30129	62.227	#N/A	#N/A	129.468	128.887	#N/A	86.6349	6.24452	3.21346	#N/A	#N/A	176.811	38.456	#N/A	#N/A	253.442	123.268	99.6012	88.364	15.9821	#N/A	#N/A	41.4768	#N/A	116.792	32.7154	4.86697	#N/A	391.86	#N/A	869.203	261.965	43.036	#N/A	#N/A	60.338
P01034	0	25.8546	607.915	340.999	56.2659	36.8594	47.6787	139.069	157.785	168.738	114.995	104.27	68.017	146.812	87.8453	45.1023	77.8825	88.444	#N/A	347.97	107.254	127.773	54.2878	149.59	565.723	366.595	17.9746	185.249	160.02	152.357	82.3809	177.964	87.9407	28.8572	222.581	262.341	214.512	91.1801	81.1559	186.211	3965.51	6924.21	4540.75	1888.13	1917.86	4387.45	127.681	53.4777	293.132
A0A087WUQ6	#N/A	149.044	175.029	348.585	129.918	108.806	124.979	119.49	467.028	411.904	191.294	122.142	74.0421	432.462	76.486	90.7085	462.622	331.852	0	1667.93	122.781	156.312	72.128	120.609	593.528	417.822	19.8757	70.3754	258.414	315.946	483.762	438.112	293.681	25.5308	142.891	352.164	94.2677	259.114	276.183	192.945	1320.64	2222.73	982.241	2064.15	2233.58	1628.92	79.6323	101.151	881.427
Q15435	#N/A	190.107	129.987	145.575	185.91	200.718	121.421	63.7759	401.777	500.719	246.703	227.433	27.3139	116.793	242.938	206.866	452.085	371.382	0.653888	1162.52	97.6339	139.097	76.4441	162.229	98.9213	121.684	115.107	130.352	505.478	381.709	401.487	446.66	160.835	19.0441	201.852	72.9733	163.147	271.838	268.592	116.274	1373.76	467.207	875.888	1698.38	1268.4	701.537	132.399	176.61	168.54
Q9UBE0	#N/A	292.48	158.1	98.9764	261.89	233.679	116.528	80.3318	550.433	964.873	322.504	468.449	42.5776	108.194	341.991	321.637	243.727	390.731	#N/A	1363.27	190.458	424.482	79.3216	287.958	100.882	202.245	86.5891	138.816	227.648	274.377	572.946	395.063	623.459	110.606	302.548	147.372	212.631	219.238	306.278	334.621	2954.44	860.887	2061.93	2158.68	2159.47	3461.5	192.677	103.244	413.518
P78527	#N/A	131.174	14.359	36.3034	#N/A	5.55254	#N/A	#N/A	111.726	77.9251	15.021	74.0408	10.8452	29.7064	20.1438	4.15747	#N/A	#N/A	#N/A	589.587	5.56944	14.384	65.5098	84.2194	28.5179	21.7543	14.3451	23.9421	#N/A	#N/A	1095.19	103.297	18.0091	#N/A	68.9117	33.0519	7.87523	#N/A	140.532	19.2679	465.154	176.043	117.167	#N/A	884.02	149.373	2.40726	42.5348	31.6194
Q13185	#N/A	405.024	218.106	414.87	19.8505	47.6101	191.782	50.9632	247.415	197.81	82.0685	303.823	174.461	203.723	107.08	33.1338	498.54	707.302	#N/A	616.967	177.884	374.291	109.247	191.101	468.941	503.998	24.0237	51.9955	426.875	625.461	666.701	547.795	126.999	80.8336	170.16	433.433	56.7722	357.669	221.145	150.009	1536.33	3845.21	479.607	2929.81	1568.04	1250.77	91.6686	95.9173	600.914
P09496.2	#N/A	400.366	89.9328	486.213	71.3248	20.9106	532.916	40.0219	777.516	309.103	34.9164	364.689	33.8746	116.637	373.04	60.5983	155.49	105.801	4.78527	1405.98	87.8452	266.487	282.182	305.827	160.948	314.946	109.057	422.736	282.52	520.817	1732.76	257.574	75.5448	93.9732	257.406	247.176	214.042	317.145	331.673	267.683	4644.18	3799.98	4019.16	4771.52	3573.49	3810.08	27.828	262.726	392.922
P08779	#N/A	#N/A	245.464	99.6989	#N/A	#N/A	35.5811	13.9645	#N/A	#N/A	#N/A	#N/A	13.5231	10.9445	#N/A	#N/A	27.7628	77.648	#N/A	#N/A	2.70033	23.8714	#N/A	#N/A	65.4128	23.1578	#N/A	#N/A	11.8186	16.1285	#N/A	#N/A	13.0976	2.49486	#N/A	13.9984	#N/A	23.5042	#N/A	8.33385	#N/A	19.467	#N/A	35.8938	#N/A	8.80771	#N/A	#N/A	16.2448
O95861	#N/A	60.7393	160.972	68.272	#N/A	#N/A	104.697	211.339	172.827	211.597	72.8172	41.0544	27.8495	456.227	#N/A	#N/A	330.955	360.752	#N/A	785.741	151.641	441.774	19.4707	38.133	549.147	137.403	#N/A	#N/A	512.607	365.388	172.203	160.353	712.647	48.3172	78.9537	156.445	#N/A	341.054	122.909	356.355	460.909	866.209	#N/A	1930.6	818.395	1615.1	109.193	64.611	192.907
Q9BUF5	#N/A	#N/A	#N/A	#N/A	4.5177	12.5227	#N/A	#N/A	69.1932	29.2719	#N/A	#N/A	#N/A	#N/A	12.268	4.28346	#N/A	#N/A	#N/A	739.972	2.10964	6.04436	#N/A	#N/A	#N/A	#N/A	#N/A	22.1283	#N/A	#N/A	175.71	78.2711	17.8532	2.32854	#N/A	#N/A	31.8535	#N/A	102.213	55.0034	#N/A	#N/A	366.639	#N/A	1210.99	713.209	#N/A	#N/A	#N/A
Q9HC35	#N/A	101.327	87.8167	86.6947	29.2966	51.5087	204.147	88.6816	332.48	395.02	29.1468	110.908	68.6864	80.3635	48.4664	26.7086	512.742	374.454	0.772777	1665.17	192.989	338.025	43.3535	61.6665	83.7712	186.946	17.2833	36.155	328.668	259.785	772.255	258.604	247.606	60.3757	79.875	113.672	51.8355	275.08	254.584	252.016	472.703	816.772	336.107	2001.29	1788.75	1590.4	22.9171	58.8064	238.596
P52788	#N/A	88.5901	47.4603	62.673	136.9	103.726	130.85	10.9412	180.297	373.041	242.823	96.8148	37.6236	176.675	321.544	165.543	99.598	175.974	0	1308.21	39.9143	45.1414	42.1066	127.473	44.0244	116.771	70.6885	117.776	98.957	166.373	310.921	172.917	237.159	16.3829	133.493	96.9521	130.705	143.619	188.068	70.6043	1702.86	1502.32	1747.32	1663.5	2213.49	1121.08	52.5746	72.6041	225.687
P01591	11.3091	175.849	57.2849	600.722	184.815	100.3	97.937	7245.41	5383.58	2443.35	54.7124	322.92	59.314	242.341	209.011	82.3935	1100.62	198.231	0	956.048	1345.69	1310.63	139.94	1626.54	38.8556	197.894	141.55	161.912	405.864	348.107	274.993	250.777	262.965	307.533	769.822	589.749	818.201	431.424	378.125	565.368	954.746	690.867	1242.27	889.846	658.395	1059.43	181.797	1019.12	105.011
P61224	#N/A	279.553	244.254	493.076	181.119	152.518	158.87	96.3117	548.981	497.921	229.493	689.039	184.503	214.199	659.9	132.913	363.391	379.022	0	1514.37	143.962	317.979	167.18	463.588	1357.27	819.785	258.558	281.985	438.037	730.104	981.874	592.492	88.0966	138.049	333.411	375.495	357.677	285.86	327.877	293.151	3371.76	3342.43	3755.31	2681	2662.42	3319.79	100.238	221.904	917.688
P07585	#N/A	106.27	118.197	756.05	87.3421	130.78	133.429	14.1084	1640.2	2220.57	57.5972	1312	67.4814	334.9	3297.53	138.96	88.7861	123.905	0	1274.39	450.112	190.895	134.377	1018.8	93.5742	1735.43	3282.61	439.544	130.942	4206.28	2614.82	796.821	87.5509	655.733	372.566	632.003	668.337	602.437	495.521	533.099	1505.01	2179.18	2585.3	1989.58	1981.34	2056.56	23.9763	162.051	342.592
P07741	#N/A	325.464	86.6075	89.5845	267.913	252.936	68.6715	40.0219	225.526	300.811	367.17	376.434	28.5189	125.392	234.305	224.881	227.784	167.172	#N/A	796.877	85.1449	173.45	251.105	285.562	296.408	135.578	93.6753	227.692	159.175	178.758	368.11	214.319	466.289	62.4547	323.093	84.3794	209.81	181.307	167.102	160.61	4051.09	1611.28	3002.19	3138.43	2253.04	2359.46	123.83	234.94	146.639
Q96HC4	3.12956	101.708	138.149	122.998	88.3004	121.683	66.4477	51.8269	105.501	86.7167	222.132	237.748	73.5065	183.867	145.853	134.425	255.73	227.546	#N/A	187.879	90.8831	127.62	49.6839	93.6982	304.25	299.788	50.9856	61.0645	337.767	709.367	156.258	119.363	103.533	35.7597	145.562	137.522	115.307	214.537	69.6784	122.874	1087.31	722.658	794.342	1277.18	402.59	810.38	101.201	31.2112	457.031
Q9UMR2	1.49365	136.782	122.278	119.025	49.4209	149.446	48.5682	31.9599	157.993	130.774	66.4506	121.018	45.5232	129.457	115.108	63.8739	45.3551	85.3713	#N/A	1043.6	37.6359	43.1521	59.3713	118.103	143.659	125.894	46.3191	120.678	40.896	46.3695	456.55	129.868	89.7338	4.74024	149.432	133.504	91.3292	56.0859	142.972	93.0724	1289.69	1449.38	1108.31	554.163	1461.61	1246.97	58.5446	80.9778	210.313
Q9Y5P6	#N/A	228.604	48.0649	125.888	189.88	195.048	59.1536	25.3376	305.197	277.533	172.991	231.416	31.0629	95.9985	202.347	153.323	106.47	140.763	0.713333	1841.81	185.479	112.318	142.913	183.801	56.1445	128.841	81.4042	185.491	106.836	147.077	469.943	351.808	171.827	22.038	229.675	156.705	160.091	140.053	235.334	176.611	2488.81	2446.39	1810.55	1721.39	3563.13	2331.82	136.347	144.637	93.2627
P54577	0	356.261	63.7843	65.021	149.221	159.96	123.822	46.2124	374.909	446.871	162.744	401.863	22.8955	112.572	104.354	71.9369	327.473	183.033	#N/A	1112.36	238.895	400.764	115.673	193.171	146.511	183.859	34.5665	84.6439	349.961	277.161	546.903	330.078	1377.89	94.2227	270.488	81.0094	127.297	248.901	238.949	352.955	1857.88	511.323	997.761	1558.01	1591.52	3336.4	60.1816	226.852	171.586
P61006	#N/A	13.4026	12.8475	20.4094	63.5216	55.4072	8.45051	9.5016	33.2999	34.2671	10.5446	11.1317	3.48118	16.4167	86.7851	68.5353	20.8908	16.6092	#N/A	179.808	#N/A	#N/A	3.26111	10.1325	12.6548	33.5437	56.1706	76.6632	8.16043	16.6085	78.6605	37.2818	#N/A	#N/A	10.9632	23.4603	63.2369	14.9941	25.7566	#N/A	42.7414	115.121	376.943	107.85	166.25	#N/A	5.39227	5.51905	36.2608
Q15637	#N/A	99.3312	42.1702	56.7128	12.5948	20.6743	41.8968	#N/A	134.859	121.483	50.8328	73.9387	33.4729	33.3024	44.377	19.7795	85.2127	107.461	#N/A	350.932	68.099	87.9875	22.3482	36.7166	90.1877	72.9821	4.66648	20.9191	72.6935	87.8429	177.943	119.672	119.827	18.6283	63.1077	63.2522	34.6745	64.3529	75.1008	82.3384	479.873	613.839	251.762	711.136	636.43	690.295	29.176	48.9102	148.089
P43652	0.142253	196.666	1413.23	1877.84	667.798	264.159	161.005	554.116	603.755	1225.02	669.779	406.356	74.176	344.438	898.9	912.25	437.058	545.612	#N/A	413.15	26.1595	58.9134	60.2345	376.972	1322.52	353.542	697.898	185.612	909.185	651.093	469.731	849.345	75.233	25.6971	318.026	370.958	382.125	473.002	350.019	37.2023	745.002	1062.56	972.064	1406.09	900.985	90.0821	192.1	229.992	702.444
P78347	#N/A	309.4	160.216	242.926	43.6711	96.5197	80.5023	13.9645	130.917	125.18	130.414	123.98	87.1635	157.6	51.3441	57.3227	213.307	305.111	#N/A	692.772	86.1575	137.031	46.231	158.088	607.965	233.543	23.6781	90.0853	163.302	162.437	289.768	142.021	606.152	20.1252	178.82	228.511	105.199	140.296	131.585	213.813	2038.85	2702.27	1622.01	1763.85	1176.16	2929.89	39.2865	37.3963	594.822
P10253	#N/A	70.0546	69.2256	49.4882	125.948	90.022	114.749	46.7882	544.105	271.539	178.959	108.457	19.5482	74.2659	166.906	166.677	181.329	207.532	0	2044.4	61.7701	510.021	82.3909	128.998	399.785	61.4734	35.4307	90.569	438.225	209.095	311.24	464.065	94.7234	43.2443	168.871	55.0864	162.912	147.671	290.101	210.813	1078.54	310.211	1182.48	839.629	1974.92	1337.05	21.4728	114.473	60.1929
Q92804	#N/A	#N/A	10.1269	18.7838	#N/A	#N/A	31.8451	#N/A	13.071	10.7896	#N/A	#N/A	4.15064	#N/A	#N/A	#N/A	64.5051	72.25	#N/A	18.1851	18.7336	41.6984	#N/A	#N/A	66.8387	19.0876	#N/A	#N/A	48.1184	52.2257	44.0073	21.2156	32.588	6.23716	#N/A	16.4611	#N/A	44.0907	12.1101	90.0722	#N/A	185.426	#N/A	463.502	84.5538	1681.05	#N/A	#N/A	53.666
P22102	#N/A	153.702	92.6534	163.094	99.9369	219.384	122.132	29.9445	239.22	233.975	170.006	84.9682	82.6112	161.352	223.703	173.606	204.327	290.827	#N/A	1853.15	78.4784	186.457	65.9894	99.2547	287.317	86.3154	80.7128	156.349	189.566	234.824	506.297	200.312	950.586	40.9158	143.259	165	165.968	251.09	211.114	341.688	1389.71	1646.29	1886.5	2902.09	2195.63	3198.63	61.0482	37.777	235.985
Q9Y696	#N/A	40.1127	22.521	35.5809	#N/A	#N/A	37.4491	26.2014	87.9698	176.73	100.87	88.032	18.2093	48.6246	#N/A	#N/A	82.2806	116.264	#N/A	305.061	54.0067	59.5254	16.2096	77.2465	55.4316	40.5612	#N/A	#N/A	71.6617	158.693	208.45	48.4045	397.76	19.1273	64.3975	53.4014	#N/A	82.4268	62.5388	111.54	337.025	171.281	#N/A	522.904	415.09	878.049	12.6141	22.9326	81.5143
Q96CW1	#N/A	109.122	33.2525	114.148	18.0708	48.6733	72.5855	10.6533	28.0092	17.683	7.95816	90.8915	12.9875	46.2794	116.774	20.0315	45.63	49.8276	#N/A	263.787	15.7801	49.8086	50.3553	118.321	30.6567	79.1575	40.0972	149.578	52.0579	68.0662	154.451	13.4915	40.1502	4.32443	64.1211	85.546	74.1682	77.807	21.2379	100.006	930.875	970.267	946.62	1050.02	317.144	1606.73	4.91082	43.7718	87.7511
P05388	#N/A	675.357	220.524	573.449	71.4617	44.5384	499.025	15.5481	354.68	54.0481	93.9063	886.039	57.5734	69.8881	237.485	45.4802	85.7624	119.254	2.25889	722.809	328.259	357.612	272.206	491.153	297.655	673.962	305.568	464.09	117.154	335.243	1920.48	177.964	69.9316	63.4527	536.461	523.775	390.941	360.668	308.175	370.356	1194.78	1744.04	964.303	1301.78	879.735	1242.32	40.442	258.254	1584.02
P43304	#N/A	24.0486	36.7288	49.127	39.2903	32.1338	18.769	23.4661	247.207	280.53	6.46601	15.4209	10.5774	46.7484	56.6451	26.5826	49.7532	30.644	#N/A	1927.93	55.1037	112.93	9.11191	11.4399	61.8481	78.7365	20.7399	49.5771	91.3593	64.0341	652.563	396.608	58.939	10.9774	15.109	57.2899	51.953	46.4411	183.459	102.406	144.453	647.171	822.838	349.754	2273.93	1668.24	2.50355	15.4153	50.6201
P20700	1.20915	250.181	86.4564	196.689	5.2022	12.9953	262.411	74.7172	417.026	213.495	150.111	426.986	94.9292	30.1754	25.7478	3.40157	147.335	364.24	1.78333	1453.08	5.40067	26.3962	152.313	249.39	271.989	265.543	10.0243	8.22255	83.3865	214.759	2247.03	240.684	27.4425	7.48459	230.596	156.316	13.5172	188.763	242.745	37.3356	1003.34	880.915	66.7888	969.891	771.431	170.712	75.2992	119.706	298.209
Q6XQN6	0	63.1157	150.241	78.9283	88.9849	121.683	78.1005	57.2976	48.5494	88.7147	60.482	30.5355	28.5189	108.037	125.558	42.4566	84.0215	166.341	#N/A	392.717	31.5601	55.6999	11.6057	41.5105	195.169	64.4207	33.011	73.3983	78.7904	92.355	164.23	51.7001	705.085	4.8234	66.6085	69.7329	97.9115	126.761	80.6136	97.406	542.617	544.935	701.092	975.368	538.841	754.598	27.4428	110.762	38.7265
Q13177	0.924643	183.644	69.9813	115.773	396.736	420.457	113.771	55.57	460.804	639.885	149.713	196.591	14.0586	71.9207	476.485	403.401	203.411	408.586	1.69417	2608.04	48.4372	133.205	64.0711	130.524	94.6437	94.175	135.501	303.146	198.383	236.84	899.493	358.811	188.745	25.4476	142.983	88.3975	326.058	241.526	365.292	156.143	1414.52	685.125	2756.92	2268.98	2628.04	1352.88	102.646	144.447	86.3007
P25325	#N/A	415.86	371.067	462.913	694.767	437.705	194.984	103.366	942.77	1202.44	845.853	388.689	416.939	455.915	904.201	1120	590.258	876.135	0	2265.79	153.497	482.554	215.329	315.85	1353.17	514.804	187.178	357.923	350.805	332.651	864.309	1081.69	501.683	68.4424	438.253	593.119	561.257	348.105	489.104	361.289	4578.52	7121.96	6273.82	4693.92	4902.25	3949.36	479.816	250.831	1440.28
Q9UBT2	1.99154	188.967	116.232	72.2455	294.335	351.228	143.036	134.462	347.107	483.236	214.075	178.413	42.9792	58.9437	401.059	228.661	188.567	383.838	#N/A	1455.42	29.8724	64.1926	51.6981	161.03	60.9569	89.2627	99.3787	228.418	156.643	226.759	646.823	286.719	236.224	3.65913	141.14	99.1556	224.62	260.086	224.579	121.741	1273.66	629.385	1895.53	2020.84	1830.99	1171	76.3584	58.9968	205.526
P53597	0	306.643	208.13	401.324	121.567	333.152	165.007	106.965	227.705	207.101	66.5501	112.542	102.963	657.762	262.476	123.086	168.318	333.845	#N/A	2147.38	15.6957	113.083	120.949	210.93	556.989	301.753	68.096	299.518	205.887	232.52	409.141	182.289	112.499	0	393.755	445.876	317.478	334.327	197.648	359.289	3807.47	4949.09	4000.08	3468.39	1482.95	3924.23	80.4026	83.1664	244.833
Q9Y2W1	#N/A	240.011	92.3511	143.227	44.3556	44.6566	92.4219	#N/A	237.145	198.01	211.886	215.076	166.293	27.6738	77.3947	139.716	260.861	277.124	0.445833	417.237	103.963	152.257	162.576	155.583	694.232	230.876	57.7261	94.3175	75.6951	128.26	897.261	569.113	138.148	50.3131	168.041	174.98	103.083	85.3446	237.503	144.742	1500.76	1381.59	1031.6	871.225	1642.86	1418.9	80.0174	106.194	697.803
Q9Y3I0	1.99154	477.17	20.2538	44.2504	83.2351	86.0053	185.2	39.59	304.367	128.077	193.184	335.482	23.2972	21.4199	157.364	31.622	85.0294	326.952	#N/A	861.24	45.315	73.7565	217.439	369.454	34.7561	82.6663	70.6885	92.9874	110.307	214.471	573.477	145.625	96.3606	19.7926	315.723	75.1768	107.197	203.514	153.726	199.079	3205.32	890.578	1295.32	2076.03	1872.06	1990.4	70.3884	124.369	97.0339
P35914	#N/A	40.3028	78.1433	91.7518	147.304	195.52	21.6155	87.5299	238.182	301.51	22.7802	29.8206	29.5901	175.268	134.191	124.724	130.018	151.061	0	1183.77	31.2226	42.234	26.2807	16.9964	278.227	115.789	42.8625	126.966	71.3803	129.7	399.68	297.224	95.1911	4.49075	31.2314	110.173	170.434	92.639	207.408	60.0037	241.163	1031.05	1149.66	1485.89	1513.22	845.683	23.8801	26.0728	141.997
P30520	#N/A	23.3832	71.6439	81.9987	92.2705	90.2583	72.1407	87.9618	145.544	177.13	21.7855	13.9912	19.1465	146.03	66.0354	79.1179	138.723	190.757	#N/A	1228.83	28.5223	84.315	5.85081	12.0936	111.398	83.6487	27.1347	96.615	140.697	154.661	276.8	111.227	183.834	7.65091	20.5445	72.9733	60.7686	153.102	138.363	119.607	127.752	419.17	437.371	959.443	746.877	702.826	10.8808	18.4603	62.6586
Q15121	#N/A	111.403	254.835	227.032	136.352	117.548	65.0245	162.679	493.274	1001.14	382.987	261.951	93.7242	389.935	376.069	265.196	302.551	164.68	2.97222	3430.86	275.856	178.882	76.8278	177.7	279.832	358.595	123.921	353.57	264.604	335.339	761.731	717.623	1221.74	59.0451	230.596	266.618	193.002	235.204	496.967	274.15	1877.22	2304.94	1231.97	1551.52	3520.19	1998.2	98.3126	142.449	1291.9
Q12792	0	588.858	171.704	251.776	196.725	453.654	124.712	50.3873	129.88	118.586	349.662	205.782	106.578	232.335	197.046	287.873	125.803	273.387	0.713333	1266.32	147.421	80.872	252.256	221.171	184.831	247.578	83.651	308.346	198.852	189.222	379.377	256.956	249.087	9.23099	390.254	192.349	293.617	209.187	170.265	189.012	2799.14	1370.67	2229.22	1987.73	1108.31	1230.64	209.239	306.403	241.787
P14735	#N/A	66.5376	72.0974	95.906	165.649	136.687	72.2297	13.8205	338.497	342.471	68.6391	28.0845	14.3264	99.1255	109.201	156.724	188.751	174.147	0	780.633	52.0658	90.1298	23.3073	36.3898	170.038	146.526	26.7891	112.214	152.797	133.54	265.426	241.405	187.81	9.72997	42.2868	82.4352	106.139	153.426	175.145	100.806	484.308	914.527	849.935	1213.82	1175.81	825.561	38.0348	35.5884	211.618
Q92841.1	#N/A	373.181	95.9787	118.121	16.7018	19.7292	248.445	34.1194	222.31	135.17	106.341	267.875	37.8914	29.7064	47.1032	26.0787	70.0943	147.157	0.772777	627.694	114.511	232.593	94.572	229.343	194.1	139.648	35.7763	27.4488	72.1307	179.046	657.984	184.761	176.739	50.2299	210.512	133.763	45.9584	166.718	156.528	299.885	1748.53	952.48	395.39	1358.4	1436.16	2528.81	48.9156	83.8325	269.345
Q9HDC9	#N/A	208.358	130.289	284.286	52.4327	38.1589	150.152	23.898	316.712	435.581	57.0998	344.775	41.7742	122.734	256.72	46.2361	163.462	292.239	#N/A	1821.38	73.1622	742.002	103.013	259.195	210.676	254.736	99.3787	257.801	623.288	386.317	586.021	283.836	102.286	113.683	213.276	250.676	205.109	212.024	174.874	341.021	3740.29	4668.15	3599.22	2710.74	2435.01	5449.03	134.422	96.3931	434.404
P40306	#N/A	54.846	44.8908	61.7699	46.9567	88.2499	60.31	19.723	223.348	196.611	14.6231	121.835	16.8704	40.1818	43.1654	32.7558	534.549	86.9491	#N/A	770.417	96.0306	175.592	21.1013	64.0634	72.3641	143.298	20.7399	33.9785	197.539	127.876	217.911	291.251	124.115	60.043	83.5601	66.8814	50.425	150.508	169.451	117.807	1173.26	649.132	316.007	1757.79	962.949	1520.22	20.6062	41.5832	87.316
P24666	3.05844	184.975	5.29016	5.41842	32.4453	35.678	94.2899	44.9167	53.2176	44.1576	151.404	98.1424	#N/A	9.22461	15.4487	37.7952	103.538	156.293	#N/A	305.674	33.3322	69.3953	64.0711	108.951	35.6473	5.47366	17.8018	22.7329	90.14	128.164	63.9914	41.8133	226.79	17.5472	146.76	8.5546	31.1483	147.104	32.5347	127.675	1700.97	62.3223	139.811	1535.77	156.965	1238.09	81.8469	140.07	12.4737
P02749	0	115.49	229.14	505.177	84.0565	105.853	40.2956	210.907	688.612	902.333	105.048	65.6666	9.90799	42.3707	1363.57	177.385	143.67	159.033	0.683611	1042.48	155.016	567.175	20.4299	170.4	470.545	125.613	568.792	169.409	252.129	213.127	894.072	1213.51	104.936	85.9896	116.081	88.6567	279.629	112.577	411.202	266.816	1034.76	1055	1914.36	1067.8	2068.67	1733.47	105.053	43.6766	108.202
Q32MZ4	6.25912	403.408	119.407	242.926	16.428	22.8008	9.25109	10.0775	157.163	122.682	329.766	303.312	108.452	311.448	10.4506	30.3621	37.292	9.96552	0.743055	495.392	174.678	124.177	266.643	203.521	162.374	277.332	14.6908	14.8731	25.6069	15.4565	234.6	223.073	110.316	33.9301	316.183	174.592	21.1573	19.6949	119.203	108.94	1164.11	673.36	72.6408	62.772	337.858	475.473	124.696	414.119	723.91
P16422	0	365.862	121.674	265.322	20.6719	37.5682	240.261	39.4461	298.558	81.9213	23.2776	216.301	33.339	88.8064	27.4138	11.8425	587.143	219.989	0	748.043	493.402	474.52	97.9291	99.2547	245.61	403.226	10.1971	45.4659	459.798	233.192	380.44	422.664	123.023	103.121	207.657	239.269	75.1086	303.61	202.257	293.551	981.07	1077.82	313.462	1437.69	985.806	1755.1	129.896	257.397	605.41
Q2L6G2	#N/A	#N/A	18.5911	155.147	13.69	8.97857	#N/A	#N/A	#N/A	7.19309	#N/A	#N/A	5.08788	13.2897	15.903	9.57478	#N/A	#N/A	#N/A	935.207	#N/A	#N/A	#N/A	#N/A	13.7242	262.455	107.848	12.2129	#N/A	#N/A	240.233	19.0528	#N/A	#N/A	#N/A	68.0479	82.2785	#N/A	45.6389	#N/A	#N/A	49.5777	37.529	#N/A	17.1429	#N/A	#N/A	#N/A	109.653
K7ES25	3.98308	78.8946	90.2351	128.416	380.171	317.794	214.376	227.607	685.811	755.274	235.761	192.098	91.8497	210.29	493.751	567.054	691.597	656.894	4.42861	1122.88	215.942	370.159	80.8562	64.935	386.061	315.227	124.094	148.127	780.494	683.543	625.776	639.557	615.117	167.405	123.175	130.134	247.776	450.876	361.677	267.95	516.293	782.74	1128.79	2440.86	1695.72	1554.24	78.2842	112.284	337.515
P11177	#N/A	171.192	53.9597	27.6339	8.76159	#N/A	73.5639	#N/A	250.423	153.852	18.9006	106.925	29.5901	257.195	75.4258	#N/A	179.13	75.6549	#N/A	1360	38.7329	94.8734	86.4193	175.303	139.025	391.437	18.4931	68.6825	135.351	309.13	686.897	215.349	51.6106	42.1632	91.9438	190.275	53.4811	180.091	168.728	158.876	2369.17	4968.69	1370.13	4664.93	2681.61	3694.15	4.33307	83.0712	238.741
P46459	#N/A	150.375	66.9584	146.839	20.8088	60.3691	111.458	47.652	67.4297	60.8415	31.0368	94.0574	14.1925	74.8913	80.7268	13.3543	61.573	97.1638	#N/A	828.446	37.2984	59.908	42.3944	111.13	124.587	120.561	44.5908	178.478	105.898	139.877	433.802	93.8224	93.7099	9.06467	99.9589	134.022	82.161	144.429	104.472	173.611	1018.43	1364.79	803.247	1135.54	908.485	1852.63	17.91	53.5729	119.225
Q00169	#N/A	96.6697	238.511	254.485	149.495	213.714	140.545	162.247	448.667	521.998	122.556	126.431	88.9041	344.75	205.376	150.929	552.325	490.885	#N/A	682.556	#N/A	#N/A	23.691	61.6665	618.659	361.963	43.0353	75.9377	694.95	501.329	279.564	342.848	#N/A	#N/A	117.924	273.877	124.946	322.494	215.09	#N/A	772.081	2152.15	435.972	2769.3	1755.9	#N/A	72.2179	50.0521	577.272
P63000	#N/A	262.633	456.919	501.745	1026.48	1234.32	187.068	122.945	647.325	632.292	429.243	439.649	144.603	475.771	1813.1	1225.07	461.706	510.401	#N/A	1661.28	176.45	416.296	146.654	279.024	1380.26	680.558	606.124	768.204	384.009	548.178	656.921	504.849	359.793	96.3017	358.746	456.375	1167.65	380.606	335.197	489.897	2492.49	3543.41	6271.41	3437.13	1769.11	4461.5	131.533	195.451	875.48
F8WAN9	#N/A	176.99	110.791	99.6989	220.82	181.225	77.5668	97.7514	370.759	334.778	135.189	169.426	39.6319	245.312	215.978	208	476.458	323.962	#N/A	668.457	186.998	361.514	76.8278	117.123	131.182	163.508	75.355	171.706	546.092	356.652	224.182	331.519	436.273	86.0728	173.293	128.708	196.646	250.522	185.719	218.08	1349.89	1271.23	1543.52	2295.27	1459.65	1853.63	169.664	117.613	266.734
P31146	#N/A	106.365	175.936	607.404	113.901	403.327	165.63	133.742	279.781	175.331	130.116	286.053	54.8956	106.005	251.116	144.882	581.553	464.891	#N/A	2245.15	27.594	32.5171	117.4	136.407	1101.5	363.788	84.3423	185.854	231.4	228.296	750.251	283.63	39.4486	4.65708	138.837	215.939	253.065	311.147	265.971	37.8023	1007.77	1543.91	1799.99	2114.03	1599.65	621.91	45.4491	80.0263	392.197
P20340.2	3.84083	12.452	14.2079	8.85008	#N/A	#N/A	14.2324	10.7973	13.9009	9.49088	8.55502	13.889	#N/A	9.53731	#N/A	#N/A	19.2416	20.4293	#N/A	40.3547	#N/A	#N/A	16.6892	13.6189	10.3377	22.1753	#N/A	#N/A	33.5797	41.3774	30.9327	18.2289	#N/A	#N/A	16.583	11.4061	#N/A	23.2611	13.4657	#N/A	114.637	102.237	#N/A	213.509	111.072	#N/A	6.16259	9.61076	22.7718
Q16762	0	318.905	181.528	112.884	197.136	185.242	121.243	83.0671	464.124	586.636	415.714	164.626	97.4732	120.076	254.751	245.921	350.838	366.316	0	849.798	86.8326	169.395	139.268	187.941	499.597	482.945	88.6631	100.122	172.307	179.718	541.163	734.513	110.706	22.2043	270.211	194.163	199.702	219.724	248.167	150.343	2802.34	1887.59	1856.22	1991.52	2227.51	1467.23	172.071	174.326	679.817
Q9BR76	5.76124	290.579	290.808	374.051	174	344.612	123.466	35.9909	219.198	238.671	351.95	326.699	243.415	252.504	367.284	297.952	446.404	343.395	#N/A	1439.28	231.976	290.741	208.519	263.662	522.946	487.717	195.992	457.923	421.153	262.761	367.047	327.503	202.077	26.1129	347.046	311.335	384.711	293.316	211.204	227.414	3467.81	3026.9	4818.21	2970.34	2463.4	2556.74	157.531	169.758	750.598
P09497.2	#N/A	145.052	81.0151	205.9	13.0055	11.3414	115.639	11.2292	534.354	296.315	15.3195	213.238	31.0629	114.76	345.323	29.1023	41.6901	33.5506	2.22916	655.38	76.3688	116.909	155.574	186.852	84.3059	177.122	106.119	201.815	92.8601	230.792	787.349	176.419	28.6119	47.3192	149.155	139.336	133.174	94.5031	166.74	126.741	1471.79	1286.36	1365.67	845.443	1641.52	797.634	9.34018	109.429	189.716
P56537	#N/A	118.532	187.423	126.43	94.8716	70.8835	2.66858	#N/A	148.968	209.399	86.744	102.738	34.8118	128.05	83.7559	110.74	8.79615	9.71638	#N/A	491.816	55.3568	299.004	29.8295	61.8844	149.719	125.894	21.9497	53.6884	6.37827	9.31231	242.997	168.283	350.204	36.425	98.3006	103.303	92.0344	6.72707	120.649	178.411	564.035	631.205	444.623	81.4773	660.805	1014.46	48.8193	59.4725	190.587
P29590	0	199.708	22.8233	56.7128	83.9196	270.302	39.8508	#N/A	271.482	205.902	73.3146	260.215	24.2344	19.5437	304.278	93.8581	34.7264	37.869	#N/A	785.026	31.4758	40.1682	94.572	284.145	17.1107	56.7015	174.388	169.651	19.6038	61.73	830.718	127.809	79.287	10.5616	243.586	62.8633	191.709	48.3052	133.392	124.208	1753.62	446.059	1668.32	413.958	1052.15	1092.01	53.6338	81.073	39.4517
Q9NVD7	0	188.016	283.704	135.46	49.1471	72.3011	89.7534	26.2014	253.121	377.737	94.4037	575.578	51.0127	111.79	452.555	58.9605	180.321	220.819	0	577.838	186.998	212.547	46.9983	490.499	122.983	287.297	233.843	165.056	156.83	1323.5	447.621	327.091	149.452	98.8797	298.403	141.021	148.219	269.893	148.394	281.084	1973.27	1188.46	1224.97	1819.46	1024.47	2124.81	71.7364	106.765	258.902
H3BT71	#N/A	376.698	211.607	263.516	209.457	169.293	171.679	#N/A	390.781	268.742	406.861	957.833	155.85	118.513	829.835	411.086	169.234	479.757	0	248.564	160.501	411.934	218.782	550.204	1805	506.383	188.906	305.806	107.962	303.946	501.939	370.346	326.191	106.863	519.049	335.962	532.577	209.431	165.746	482.696	6060.03	4447.29	6054.12	3426.34	2251.97	4886.84	219.735	196.973	1030.24
P20042	#N/A	30.4172	91.5954	111.078	9.03539	17.7209	119.641	#N/A	198.969	134.371	9.54979	27.0632	29.5901	57.3802	24.839	10.4567	249.682	179.545	0	719.028	113.752	179.188	5.85081	16.5606	65.7693	159.578	1.90116	44.6194	164.334	236.36	449.747	302.683	185.159	41.4979	13.5428	106.803	51.1302	180.253	185.538	135.408	134.451	906.544	404.295	1153.15	1135.54	758.25	12.8066	15.5104	247.879
P00568	0	529.639	354.29	262.974	321.167	304.208	124.623	152.458	549.915	473.145	368.662	146.243	39.4981	1013.93	350.321	282.582	129.377	306.107	#N/A	2016.1	55.1037	33.9708	143.968	287.741	843.772	183.297	106.465	163.121	272.202	212.359	1218.6	353.147	145.554	11.4764	309.55	195.071	193.825	281.888	385.355	153.543	2771.02	2246.96	1398.37	2768.46	3139.29	1225.49	181.026	174.421	119.661
Q9NQ48	1.70703	348.942	126.057	107.646	103.907	179.808	125.068	124.529	198.036	125.08	149.315	133.171	46.7282	90.0572	175.236	70.677	178.03	254.287	0	628.92	62.2764	75.6692	105.123	177.918	64.1652	124.631	40.9613	85.7322	222.677	275.433	300.185	225.029	112.109	21.7053	136.534	109.136	125.651	191.762	143.152	140.675	1899.77	1369.27	1607.51	2699.2	1511.16	1935.48	79.6323	99.9139	115.309
Q12874	#N/A	154.747	18.44	45.1535	#N/A	#N/A	157.98	#N/A	202.289	123.981	92.8121	388.178	20.6193	14.5405	15.4487	4.53542	284.134	184.777	0.95111	587.646	56.4538	127.467	70.7852	250.806	14.2589	51.5085	4.83931	21.4028	184.219	440.751	495.136	262.311	62.1354	34.0133	210.881	37.9772	16.6908	261.626	139.628	156.476	2333.23	345.924	605.17	2385.42	1974.92	2239.66	24.2652	75.1733	140.547
O15511	#N/A	134.881	122.429	358.519	77.0746	213.596	81.036	109.268	56.226	48.7531	81.7701	215.178	50.8788	117.418	282.468	70.677	169.417	169.248	#N/A	369.015	54.9349	205.967	109.343	162.664	180.197	153.262	111.131	251.271	233.745	233.384	116.077	29.5576	114.837	46.6539	195.496	170.314	220.506	170.122	35.6977	226.281	1976.29	1601.89	2101.24	1591.8	347.501	2181.95	81.1729	140.07	239.466
Q8NBJ4	#N/A	260.827	143.59	274.533	65.1644	66.0398	87.3516	51.539	21.0588	8.89145	69.236	299.942	57.9751	92.5588	67.2471	63.4959	90.527	81.4681	#N/A	29.7297	192.736	77.0464	300.501	99.7995	197.664	362.244	43.5538	73.2774	148.295	119.908	49.0033	38.4146	52.0784	33.5975	168.318	184.313	97.0887	120.439	13.1042	76.538	776.987	1036.65	470.702	659.823	48.393	329.179	115.741	209.914	557.836
O00764	1.99154	43.7247	57.8895	87.5977	#N/A	#N/A	12.3644	20.2989	62.6577	80.7224	65.6548	48.3053	17.9415	138.838	#N/A	#N/A	19.7913	32.6371	#N/A	210.457	72.3183	151.644	10.167	51.643	269.85	83.6487	#N/A	#N/A	29.6402	25.8249	81.5305	49.6404	204.104	31.3521	45.1427	79.3244	#N/A	14.2646	48.4405	101.873	430.716	832.177	#N/A	157.815	401.698	586.751	26.9613	17.9845	56.4218
A0A182DWF2	#N/A	85.7385	56.5292	64.8404	44.2187	64.8584	83.2598	86.0903	239.531	278.932	41.3824	69.5473	49.2721	203.098	81.3326	62.1101	191.225	203.878	0.0891666	964.732	245.646	874.519	57.3571	53.4951	65.2346	79.1575	25.9249	96.0104	244.813	276.969	270.635	348.615	367.823	110.689	73.3339	92.286	120.009	159.829	212.921	549.434	610.551	914.667	1197.24	1735.29	1804.74	2837.8	50.6488	43.4863	185.51
P54819	0	890.749	147.973	179.35	545.409	270.066	157.002	246.034	689.857	1143.3	566.82	752.868	170.042	330.522	510.411	321.889	1076.06	714.444	2.14	1386.26	205.732	1252.94	582.299	440.164	1290.08	287.999	173.005	348.491	461.393	516.881	899.812	910.932	572.316	102.622	715.466	300.707	606.51	429.154	453.678	372.356	6059.56	3279.97	4724.32	3436.79	3605.1	3244.96	676.056	168.331	574.661
O43488	0	112.734	103.234	98.4346	224.79	167.876	118.485	121.649	199.488	281.03	120.467	128.678	42.3098	124.923	250.813	297.7	277.995	239.505	#N/A	424.695	29.2817	220.122	56.2061	131.831	177.88	93.8943	100.761	132.165	236.371	279.753	150.305	176.728	613.558	66.7792	136.534	88.2679	201.935	233.745	88.0243	234.014	1673.71	1185.24	2517.37	3119.9	944.645	2834.22	117.378	90.4934	198.564
Q14195.2	#N/A	12.9273	20.2538	100.06	23.1361	20.4381	21.1708	17.4196	422.525	518.801	34.2201	31.4546	12.1841	82.8651	199.166	21.4173	62.7642	203.13	#N/A	3067.16	#N/A	#N/A	3.93251	37.1524	248.997	95.9995	65.8492	32.7693	66.9718	152.165	705.393	212.465	#N/A	#N/A	35.8378	86.9717	51.2478	94.0979	251.963	#N/A	258.713	305.729	429.993	401.32	1049.82	#N/A	8.37728	11.5139	85.8655
P04179	3.34294	131.649	373.486	344.611	230.129	137.514	129.96	184.274	397.835	475.743	185.724	460.687	59.1801	730.777	294.13	107.842	1001.02	479.674	0	925.195	198.812	2173.37	273.453	245.032	1758.3	1159.85	116.835	142.323	1519.44	2848.61	255.221	319.161	173.387	203.83	336.728	529.607	239.313	558.022	197.558	290.418	2085.46	4427.68	2556.68	3956.16	1219.47	2239.59	140.873	133.885	284.865
A0A494C0X0	#N/A	94.7686	269.949	467.79	262.711	257.307	87.7074	113.875	362.875	458.759	217.258	226.207	130.678	376.489	567.056	370.771	321.426	372.793	0.0891666	689.197	82.1914	277.964	44.4086	94.3519	460.207	343.858	126.686	119.711	206.731	280.713	264.788	201.857	328.686	60.4588	132.48	298.504	218.978	205.054	163.396	155.743	633.572	1589.71	1176.63	965.847	692.323	758.752	73.8548	41.2977	686.634
Q14203	0.78239	204.556	21.9164	79.6507	#N/A	#N/A	91.0876	18.7153	166.603	83.4198	25.9635	176.064	31.4646	32.3643	#N/A	#N/A	98.4985	103.641	0	1220.75	37.6359	37.1843	140.132	179.116	15.5066	54.0348	#N/A	#N/A	106.555	157.445	557.107	173.226	53.8715	10.0626	124.649	39.403	#N/A	123.924	135.2	76.6047	1918.64	752.909	#N/A	1618.42	1847.15	1410.31	8.66615	109.239	51.7804
P21281	#N/A	44.5802	155.833	197.23	30.9394	77.0267	38.0718	#N/A	161.831	146.559	19.0001	55.8625	24.5022	135.086	101.174	38.2991	34.9097	48.0836	#N/A	1112.87	15.7801	95.0265	24.3624	37.3703	64.5217	195.087	29.9	66.1432	37.9882	61.154	442.518	88.055	57.0679	15.385	41.9182	133.115	66.5281	69.3779	135.2	142.209	294.472	1099.95	608.096	622.496	906.342	1116.57	11.5549	53.1922	143.013
G5EA31	0	88.8752	47.4603	200.662	91.3122	132.907	69.8279	28.0729	129.569	99.2047	59.6862	77.8195	9.10464	49.8754	147.368	56.4408	81.0895	93.5098	#N/A	707.382	28.016	90.4358	34.4334	71.2542	70.2252	65.8242	65.8492	149.699	113.214	105.891	299.973	81.5667	92.8523	12.4743	100.051	68.5664	105.669	97.7451	85.6746	115.474	967.672	818.592	1593.01	1570.73	921.878	1515.86	41.9827	54.7147	53.666
Q13148	#N/A	153.227	75.2715	100.783	20.8088	40.8761	#N/A	#N/A	122.826	101.403	96.5922	204.353	54.36	35.1786	112.987	39.685	#N/A	#N/A	#N/A	547.598	87.4233	78.5001	73.183	174.431	329.381	120.701	36.8133	90.448	#N/A	#N/A	454.849	129.044	132.925	18.5451	138.376	123.134	76.7541	#N/A	129.235	202.279	1476.23	1512.54	1161.62	#N/A	1539.11	2453.55	12.6141	31.3063	222.496
D6RHI9	3.12956	246.569	495.008	204.997	178.107	68.1663	38.9613	50.8192	890.486	635.989	272.07	167.383	87.5652	272.83	69.8219	95.7478	311.805	255.948	0	1172.84	271.89	413.694	101.382	161.793	1317.35	368.981	27.1347	65.5386	446.948	96.3872	737.601	1224.53	149.374	62.2884	220.37	222.42	113.779	169.068	362.581	275.55	1054.66	1189.86	518.663	900.21	1503.75	1374.86	209.143	94.5851	830.227
P06727	0	211.4	189.388	1066.16	155.108	99.9457	79.9685	101.35	610.498	296.915	273.96	158.601	40.7031	149.47	207.951	231.811	272.681	210.272	0.921388	2231.97	31.1382	117.674	84.9806	212.455	196.417	204.49	570.866	156.349	521.517	270.921	709.114	421.222	114.604	14.387	261.551	199.996	159.268	254.089	320.195	100.273	1590.3	1495.87	1139.61	1885.94	1983.58	717.864	82.4247	159.672	227.283
Q96TA1	#N/A	10.4559	100.513	41.9024	298.716	254.354	24.8178	23.754	214.011	175.331	4.97385	5.92327	9.50631	32.5207	122.075	124.22	37.9334	26.8238	#N/A	1099.69	7.08838	10.2525	4.60391	7.95345	27.092	29.8946	55.6521	232.892	33.2983	34.5611	465.798	192.279	15.7482	1.82957	9.48918	41.4768	178.427	50.0072	191.322	19.8679	80.5764	438.357	1574.05	434.517	1005	228.642	2.79243	3.04499	31.7645
P49792	#N/A	27.8507	6.95279	8.85008	122.799	141.767	43.7648	28.9367	74.4838	55.8463	25.6651	32.7822	9.50631	6.25397	154.184	158.74	87.4117	85.7865	#N/A	613.391	21.1807	71.3846	13.2363	16.5606	47.9457	14.035	52.3683	120.315	51.3076	47.5216	345.681	99.4867	93.1641	9.6468	26.1644	23.8492	135.289	48.3052	79.981	60.8037	152.095	118.342	943.44	313.692	428.662	372.287	19.2581	13.7025	42.6427
A6NFX8	2.84506	449.034	206.77	222.336	383.183	194.93	164.474	92.2807	123.967	153.752	344.29	278.802	74.9794	329.272	163.423	358.928	410.029	421.874	#N/A	240.902	171.64	289.517	119.702	213	347.74	287.858	59.2816	167.474	458.204	353.292	101.196	160.353	735.334	34.4291	358.009	182.757	214.629	326.871	96.5195	189.078	2826.4	1546.43	1687.02	2376.07	483.93	1440.88	316.892	429.249	477.192
P52566	6.61476	180.507	452.082	1195.3	1354.76	859.935	143.837	150.586	1200.56	1057.48	320.415	565.978	164.955	759.389	1126.39	1360.12	1214.14	616.201	0	2495.25	725.883	1185	157.396	220.3	1237.85	1308.63	290.877	350.063	642.704	546.258	823.703	1108.46	495.056	269.695	286.887	616.061	668.925	478.432	639.758	568.035	1227.05	2645.96	2644.58	1969.19	2322.68	2441.38	241.4	175.848	952.208
E5RJR5	#N/A	260.162	214.176	245.454	137.721	148.146	57.3745	40.7417	136.415	142.463	209.499	243.16	86.7618	300.66	175.085	100.031	117.465	107.96	#N/A	324.676	50.5469	95.409	69.7301	165.497	86.8012	299.928	70.8614	73.2774	99.1446	122.5	136.805	107.829	134.562	27.1108	203.511	199.996	120.597	92.4769	82.6922	81.205	1166.38	1757.35	707.707	562.252	361.43	385.176	104.764	136.454	428.312
P62241	#N/A	1062.04	163.995	536.604	108.151	320.039	849.054	#N/A	347.73	80.8223	73.613	735.813	51.0127	76.1421	383.793	91.8423	125.803	143.088	4.36916	1421.51	137.295	323.87	397.759	541.706	189.287	453.612	251.471	473.038	189.285	378.829	2067.18	170.652	204.259	49.8973	562.441	394.678	416.917	409.135	333.39	624.172	2290.11	1832.13	1620.87	1690.46	1472.06	2567.41	25.1318	322.96	945.826
P15121	#N/A	300.655	381.799	673.69	307.203	111.051	152.999	177.651	738.925	1326.53	765.675	359.481	148.62	644.628	750.774	503.054	411.586	685.461	0	1546.15	400.24	1234.04	121.62	282.402	2088.58	738.944	184.067	141.476	242.093	481.36	524.474	570.658	2703.09	155.929	366.393	590.656	358.852	401.355	457.112	494.497	2213.21	4023.5	1952.65	1802.7	2039.11	2938.84	147.325	287.752	2334.47
P14324	10.4556	497.511	435.607	240.758	521.999	402.854	90.5539	210.619	271.69	402.713	873.01	442.815	167.9	650.726	551.002	604.471	682.618	423.368	0	2441.71	49.1967	50.9562	239.979	354.964	460.385	291.788	157.451	377.149	317.6	170.022	499.388	374.672	298.359	15.2187	704.779	423.971	381.772	316.091	305.735	103.273	3444.31	2600.87	2222.73	1751.13	1624.56	507.911	819.529	712.529	391.617
P55263	3.55632	141.725	363.812	200.843	347.315	111.287	59.0646	51.8269	310.903	381.833	186.917	187.808	83.6823	253.599	232.184	310.047	227.234	196.985	#N/A	558.529	199.993	235.194	88.4335	103.395	1240.88	354.384	60.4914	223.339	366.844	236.36	202.179	239.345	278.401	58.3798	139.298	214.383	170.434	189.979	145.231	126.008	813.596	1396.58	1209.83	1322.68	1431.34	942.854	122.578	160.338	438.465
Q96CN7	#N/A	121.669	93.7115	87.959	236.426	147.556	85.2168	#N/A	222.933	370.544	94.4037	298.104	44.5859	317.858	1479.74	584.44	167.86	216.584	#N/A	241.924	138.983	175.822	47.0942	261.265	164.869	223.157	213.794	225.757	145.575	334.187	273.292	248.099	240.2	124.826	182.229	206.218	401.872	259.762	89.3799	211.813	2758.19	2505.21	4663.51	3691.5	1389.2	2400.64	244.096	101.436	320.545
Q15819	#N/A	424.51	288.541	206.08	60.236	41.9394	152.643	136.334	315.363	395.32	489.228	521.247	113.406	328.959	64.5208	60.7243	527.86	571.855	#N/A	598.271	101.684	140.244	149.339	314.216	606.005	360.981	16.7648	29.9881	419.465	536.178	332.394	369.007	407.895	42.3295	466.813	212.05	41.9621	343.648	190.87	119.074	3619.43	1334.4	260.667	2001.21	1096.16	1013.82	405.768	349.318	482.994
B8ZWD1	#N/A	116.536	356.406	211.499	79.8126	75.8453	67.782	11.805	428.438	489.629	182.54	118.67	78.0589	385.714	69.9733	74.7085	184.994	165.012	0	1837.52	83.0353	129.992	52.5613	115.815	1357.98	618.102	27.6532	50.5445	186.94	174.822	676.693	556.446	492.64	17.2977	157.723	342.443	84.1592	142.646	441.116	146.209	1215.06	3731.77	645.625	1196.38	3845.99	1323.95	85.6986	123.037	795.997
Q04760	0	265.675	308.039	166.707	230.95	295.23	212.864	126.976	421.072	658.367	157.572	234.378	101.49	429.648	759.256	314.456	563.045	576.339	#N/A	691.444	297.712	300.229	80.9521	274.013	839.673	675.084	214.831	242.082	729.186	768.313	310.284	354.589	1042.74	77.0081	290.848	436.673	392.469	563.21	247.173	311.753	3296.46	4350.79	3053.08	4423.62	2427.86	2661.93	135.577	131.696	967.728
Q15717	#N/A	105.795	175.18	322.757	108.972	139.286	195.251	17.8515	393.271	212.895	65.8538	148.694	138.176	89.4318	307.307	196.283	332.146	702.071	1.30778	371.365	122.359	188.905	46.231	85.9626	1092.77	337.402	96.4406	236.398	181.593	278.985	439.117	233.063	195.606	32.3501	122.53	280.746	241.899	281.24	134.025	265.683	1101.37	3290.34	3219.98	3895.83	1629.56	2999.63	25.3244	22.7423	967.583
P01871	56.9722	1020.69	193.922	2518.12	228.623	386.669	152.198	401.371	1870.91	829.603	204.326	452.006	32.2679	217.326	834.985	348.472	417.634	229.954	0	1011.83	2676.03	543.074	263.19	604.135	182.514	1156.77	364.158	255.504	3030.99	1395.98	421.471	295.062	336.326	399.095	613.388	443.154	749.793	457.765	363.394	395.024	1017.02	1016.06	1220.14	1117.26	787.949	892.801	50.5525	589.302	696.787
Q99733	#N/A	135.452	86.7587	183.142	33.4036	55.9979	42.9642	12.5248	350.738	223.385	52.4244	132.865	44.9876	224.518	77.6976	25.8267	125.437	74.5753	#N/A	909.87	33.2479	85.9982	47.286	84.8731	60.0657	189.332	21.4312	43.2893	128.41	130.18	331.012	224	191.63	29.4394	93.8784	144.78	44.1953	115.414	188.791	61.8038	1088.16	1112.98	333.69	1683.22	1505.81	502.54	1.92581	29.0226	353.18
Q16698	#N/A	116.916	155.077	238.41	45.0401	62.7319	137.61	15.1162	385.179	188.519	85.2518	354.17	38.293	1169.81	102.84	72.1888	52.0439	117.593	0	1804.31	184.804	308.339	173.894	222.37	774.082	454.875	85.725	88.6342	64.5331	171.174	762.05	424.106	128.715	89.0666	293.243	245.621	167.966	135.514	317.122	409.292	1369.23	1122.36	756.94	689.65	1450.18	1913.92	59.315	219.811	581.478
X6RFL8	#N/A	488.196	244.103	356.171	224.105	163.15	208.594	174.052	625.436	699.428	217.258	647.372	110.996	318.953	339.87	214.173	449.153	329.277	0	1807.69	447.749	431.215	218.302	353.329	520.273	710.453	140.34	376.303	600.12	621.621	928.512	993.528	281.909	135.804	393.479	301.225	320.416	360.668	403.61	394.358	2784.61	2399.9	2464.83	2480.8	2511.7	3047.9	281.361	326.671	921.749
A0A1W2PNV4	#N/A	232.121	167.471	172.125	95.5561	333.152	168.032	68.0948	450.43	351.562	83.7596	284.317	68.017	160.258	531.464	67.6534	275.154	319.146	1.09972	2791.32	30.2944	223.718	161.617	248.736	135.46	196.069	192.708	456.956	302.217	398.509	891.308	225.647	149.764	29.4394	287.532	196.367	343.572	315.605	267.417	285.084	2722.99	1756.37	2776.51	2896.45	1990.54	2426.2	120.652	212.769	300.82
H0Y2Y8	#N/A	17.0146	43.9839	96.2672	114.996	129.953	29.6213	9.06971	265.465	220.388	73.3146	47.1819	14.3264	88.8064	240.514	253.732	98.132	107.295	0	794.323	110.123	198.163	9.78332	16.4517	59.1746	135.999	107.675	115.116	108.712	145.829	439.755	217.614	263.198	56.3007	29.5731	51.7164	127.532	59.1658	184.815	216.147	156.341	297.466	705.036	387.754	878.217	974.003	21.3765	6.94639	157.807
O75915	#N/A	115.015	61.0636	198.495	13.5531	57.0612	105.409	#N/A	114.942	72.5303	11.4399	130.516	38.5608	69.2627	196.895	19.4015	136.524	25.8273	#N/A	879.017	16.3708	39.0205	61.8651	156.781	93.0395	179.227	131.871	300.123	336.36	220.615	398.936	135.121	12.8637	28.5246	118.937	131.041	157.505	146.456	111.341	82.2717	1133.17	1531.87	1307.79	1340.29	1018.48	695.236	7.79953	67.7511	392.632
P20962	2.13379	410.917	435.154	188.38	304.328	181.344	279.134	237.684	2210.34	5698.72	675.847	1386.66	181.423	397.596	1299.2	736.25	607.667	961.257	23.1239	1443.68	433.066	486.762	233.457	563.932	157.026	670.593	336.678	151.633	475.838	1022.24	1734.68	1808.58	807.449	429.782	540.699	385.864	294.792	574.637	1050.78	379.957	2199.53	1692.92	1140.37	2244.8	1906.7	1707.19	395.369	295.174	767.278
Q13740	0	320.331	36.5777	88.6814	30.2549	#N/A	76.6773	18.4274	437.774	318.594	25.7645	233.867	12.4519	53.6278	63.915	39.433	207.717	181.123	0	2976.23	162.442	120.352	85.4601	122.461	79.1371	151.438	19.3573	288.636	348.178	302.794	582.406	779.931	211.822	31.5184	207.841	176.795	109.313	180.415	269.315	231.214	2769.51	2921.44	1853.17	3236.34	4407.69	3911.98	122.77	113.521	35.3905
Q6IBS0	#N/A	273.66	125.755	236.965	124.853	323.937	103.185	63.344	139.424	139.066	310.169	200.778	53.4228	191.059	229.004	138.204	182.428	331.27	#N/A	1241.9	92.1489	131.063	160.657	160.594	153.462	203.788	93.1568	267.717	168.837	168.39	482.699	180.95	135.185	18.0462	227.833	175.628	161.383	158.613	152.009	257.016	1308	955.561	1016.34	911.248	892.86	1566.41	60.8556	126.843	305.316
E9PGN7	2.7028	130.984	509.367	561.167	285.299	118.848	109.412	699.808	486.427	591.232	224.52	94.6701	19.6821	70.2008	458.916	126.614	369.896	362.163	#N/A	1112.15	95.4399	330.374	35.3926	286.433	143.124	115.649	211.374	138.574	626.384	369.996	312.41	403.405	96.1267	21.04	149.984	132.207	183.246	323.953	202.619	91.0056	1384.33	1521.78	1690.08	3682.57	1696.52	845.11	102.357	65.2771	83.8349
K7EKE6	#N/A	147.048	38.9961	73.5098	16.8387	108.452	110.479	28.5048	174.176	131.174	25.9635	67.1984	16.4687	82.3961	63.0063	13.2283	136.34	153.718	#N/A	1477.8	34.3449	112.7	28.8704	108.407	21.0319	83.5084	30.0729	84.523	104.116	153.605	442.943	150.981	107.509	14.6365	91.391	82.6944	69.5841	201.812	160.233	124.874	1610.77	1033.99	1198	2716.47	2017.86	1718.43	15.8879	17.699	91.2321
Q5W0H4	0	367.858	326.932	213.666	68.1761	34.4966	175.682	62.6242	342.335	381.533	348.667	505.316	54.6278	333.962	85.5734	93.2282	662.368	637.544	0.535	698.902	329.609	537.642	119.03	302.776	456.286	341.191	25.9249	78.5979	616.722	594.548	385.649	448.823	280.818	97.466	421.578	256.897	82.8662	427.777	243.016	324.753	4614.18	3100.85	1473.04	4853.84	2024.65	4015.24	244.963	257.397	724.346
P62714	#N/A	192.674	59.2498	54.3648	112.942	105.026	23.7504	18.5713	358.622	330.482	132.404	196.183	24.1005	63.4778	202.196	168.063	33.0772	41.4399	#N/A	1090.7	69.8711	100.765	80.7603	133.356	27.9832	66.2453	70.5157	146.797	55.3409	57.1219	480.892	267.152	136.823	31.0195	148.51	56.3826	113.544	34.1216	186.622	104.273	1226.67	451.661	988.856	199.859	1373.49	851.412	60.8556	116.281	56.1317
Q969H8	0	185.735	436.363	329.982	209.868	273.138	103.986	48.8037	717.867	398.717	662.517	365.711	232.302	436.058	227.943	315.59	243.543	365.984	#N/A	656.198	290.623	537.412	124.977	264.425	2131	650.804	69.4787	194.681	257.101	218.983	333.988	388.987	496.849	97.5491	353.495	453.782	278.454	175.147	206.595	441.227	2803.85	3627.72	2213.06	1856.03	2704.92	3701.31	296.479	187.457	1000.51
P53004	#N/A	178.321	131.952	279.951	324.863	238.405	90.1981	27.0652	645.769	741.587	356.227	209.97	65.7408	264.074	287.163	239.496	343.691	284.183	#N/A	1352.95	70.4618	152.639	109.823	148.719	425.094	331.647	68.7874	144.378	258.883	291.274	483.975	533.274	432.141	24.4497	204.248	222.938	211.808	215.185	379.571	186.678	2050.45	2128.9	2076.94	2458.81	3536.71	2096.38	185.937	156.627	619.769
P84090	#N/A	56.4619	36.5777	64.6598	3.4225	10.6325	75.6988	#N/A	18.3616	13.1873	19.9949	84.5597	26.9122	12.6643	17.5691	6.80314	47.7374	130.548	#N/A	15.8354	29.5349	82.9378	25.9929	59.7054	78.0676	110.456	10.8885	7.85979	32.9231	109.636	44.0073	17.92	35.3166	29.3562	51.0389	81.7871	15.868	73.1062	17.1711	82.5384	645.838	767.334	48.5968	855.638	110.536	692.73	12.2289	29.3081	235.55
Q13642.1	#N/A	33.7441	45.9488	66.6465	56.4028	35.0873	39.8508	95.16	380.822	422.594	29.0473	245.816	11.6486	102.409	1472.32	113.26	46.7295	111.365	#N/A	630.861	26.4126	14.1545	11.9894	195.023	92.5048	148.771	855.694	134.584	52.6207	395.437	460.908	83.5235	17.7753	8.14989	93.9706	88.2679	140.814	156.181	136.917	69.871	396.466	544.094	840.649	757.646	547.859	382.956	30.2352	55.2857	19.7259
O00264	5.1211	132.505	15.2659	22.3961	5.8867	5.4344	35.1363	13.1007	225.837	157.948	21.7855	188.319	#N/A	9.85001	36.3498	4.66141	51.9522	165.178	#N/A	190.638	158.56	250.573	38.4619	217.031	15.5066	87.2978	16.2463	21.5237	63.0323	187.782	292.638	101.032	56.99	206.408	101.709	33.5703	23.3906	66.6223	72.1185	132.608	995.883	105.738	123.019	701.277	517.412	874.541	216.365	55.476	31.9095
P51648	#N/A	96.2894	33.7059	28.8982	38.8796	22.6827	72.9413	32.2479	123.967	86.9165	28.5499	110.704	19.1465	68.3246	103.294	32.5039	69.178	45.9244	#N/A	1693.36	24.8093	18.2861	59.659	151.878	58.1051	167.297	55.8249	202.662	59.937	134.308	225.564	166.017	7.09451	4.98973	153.209	126.375	191.121	121.168	114.142	58.6036	1757.96	1863.09	2242.58	1325.04	1505.9	967.344	11.266	75.8394	283.559
P42126	#N/A	51.5191	86.3052	98.0733	87.2052	73.9551	95.8911	#N/A	510.079	516.803	29.7436	40.6459	40.4353	538.467	111.776	103.055	405.264	274.882	#N/A	939.906	135.776	480.182	54.3837	28.8721	301.933	214.455	49.9486	54.293	318.726	264.489	372.681	404.126	874.184	189.776	42.9317	172.777	80.7505	288.697	211.204	326.42	482.138	2223.99	928.683	4297.23	2848.4	2918.07	55.4633	56.9033	226.557
Q13098	#N/A	146.763	37.3334	55.9903	45.0401	63.677	51.5926	44.4848	79.9819	81.0221	82.8644	100.287	32.8035	67.6993	64.8238	54.6771	67.4371	127.309	0.802499	553.83	132.401	24.866	63.6875	118.866	23.5272	69.4733	31.8012	58.1624	72.6935	78.9146	195.694	64.8826	146.178	7.9004	116.45	71.5475	39.4937	90.8559	60.9121	96.8726	1150.34	585.129	475.409	893.806	502.859	1146.43	28.9834	105.909	65.2694
P30626	#N/A	393.522	202.084	449.006	74.4735	204.381	108.522	25.0497	152.599	90.7128	123.55	271.96	78.9961	181.991	181.9	92.3463	240.061	467.964	#N/A	295.049	48.0153	371.919	173.318	185.108	828.622	283.507	88.6631	171.464	370.409	312.874	243.635	152.526	98.5435	36.7576	220.37	220.346	209.34	215.59	76.5468	150.943	1642.29	1376.97	1347.73	1173.54	461.787	1557.03	202.98	195.26	577.562
Q8WVM8	#N/A	7.12903	54.4131	91.3906	23.9575	44.184	78.4563	11.3731	56.226	41.7599	2.28797	4.08501	18.7448	53.4715	56.4936	30.1102	60.84	115.019	#N/A	418.769	17.4678	40.1682	4.79574	6.86394	108.724	109.473	14.5179	87.4251	51.8703	90.819	230.773	61.278	77.0261	3.99178	8.19939	91.249	52.4232	131.38	70.4014	88.6721	101.523	1070.4	768.771	1364.47	813.038	1268.24	2.0221	3.61593	68.6054
J3KTL2	#N/A	621.651	114.721	269.115	35.0464	47.1375	418.167	54.9941	149.175	60.9414	64.859	368.264	44.8537	55.3477	288.678	35.6535	159.613	160.445	0.921388	249.382	44.3023	265.034	161.137	502.702	209.785	158.736	182.338	223.944	200.447	651.19	876.214	122.35	48.5701	79.5861	215.395	183.017	187.713	242.418	132.398	158.676	1433.39	1353.3	1312.11	1804.8	907.145	1072.75	36.3978	131.696	603.525
Q13151	#N/A	51.7092	#N/A	8.12762	#N/A	#N/A	10.2296	#N/A	39.7316	21.9789	17.8064	17.2592	#N/A	5.47223	#N/A	#N/A	23.8229	37.3707	#N/A	181.647	7.00399	8.87526	9.59149	14.9263	33.5085	7.71926	#N/A	#N/A	24.1061	37.8252	179.112	58.6004	5.37935	10.8942	17.1358	15.4242	#N/A	18.3981	56.0319	14.8009	256.543	320.715	#N/A	552.057	1008.04	250.554	3.65904	8.46889	20.5961
P56192	#N/A	86.0236	50.9367	73.3292	21.4933	109.397	27.8422	#N/A	81.0193	49.1528	16.6127	44.1181	23.8327	39.0873	78.152	24.0629	21.6239	8.3046	#N/A	686.745	31.1382	57.9187	28.1031	55.2383	22.2796	55.4383	32.3197	83.5556	17.9154	17.1846	193.994	57.8794	82.0936	13.1396	62.0021	33.1815	72.2876	32.0954	74.1067	126.474	689.146	315.393	765.845	221.177	775.359	1368.35	5.00711	20.9343	38.8716
Q5T4U5	#N/A	25.0942	178.052	235.882	15.7435	28.5897	87.9743	66.9431	57.5746	50.5514	14.8221	13.889	75.5149	927.464	72.851	15.2441	124.154	271.643	#N/A	258.372	14.2611	32.8997	16.5933	24.623	231.886	212.35	50.1215	36.6387	196.132	147.653	80.0423	45.7268	45.4516	1.82957	23.4005	200.126	29.2677	193.464	45.91	43.6027	225.218	2629.16	246.928	2299.98	281.519	375.867	8.76244	11.0381	72.2315
E9PHS0	2.63168	159.025	81.0151	97.7121	66.1226	71.0016	32.4678	61.0406	418.686	495.923	160.257	217.629	108.854	204.036	151.76	85.5431	66.246	145.247	2.22916	1659.65	20.7588	95.9446	50.5471	137.823	314.053	279.999	60.1457	83.1929	82.8237	96.8672	467.498	258.501	126.298	24.7823	177.991	153.335	88.3907	73.9977	192.316	88.1388	1135.81	1026.15	685.317	484.061	1257.41	673.897	99.4681	144.732	470.52
Q96C23	0	563.479	314.085	585.189	304.328	329.136	60.31	12.9567	356.444	441.476	230.19	275.023	106.979	347.095	345.171	340.031	151.55	100.236	#N/A	352.567	60.42	175.669	97.9291	152.205	625.076	502.313	112.514	205.201	99.7074	118.852	209.832	560.256	292.668	31.4353	335.991	257.545	353.798	95.2326	182.556	124.941	2624.49	3211.77	2921.53	1224.18	1723.04	1327.1	335.765	259.491	1171.08
Q5JWF2	#N/A	34.4095	#N/A	#N/A	4.3808	#N/A	37.0933	#N/A	52.3877	34.7666	5.37176	49.2244	#N/A	#N/A	38.7731	#N/A	34.9097	27.4052	#N/A	484.971	1.35017	4.43763	16.4014	51.8609	#N/A	#N/A	14.6908	35.4295	36.7688	63.1701	173.372	60.4541	12.4739	#N/A	37.6804	#N/A	16.9259	52.1956	46.633	25.1349	469.778	#N/A	246.419	734.559	552.055	442.533	6.16259	19.4118	#N/A
Q14166	2.84506	74.6172	50.3321	58.3383	64.8906	93.2118	41.1851	16.9877	61.9315	66.5361	165.032	87.3171	23.431	89.1191	112.078	148.661	158.972	95.4198	#N/A	370.037	63.2891	204.896	29.4459	55.0204	23.7055	48.9822	47.8746	35.7923	55.7161	73.5384	76.1093	39.2385	331.961	30.9363	67.622	36.8107	71.3472	55.8428	50.1576	119.607	488.459	306.569	469.684	548.434	351.43	896.524	23.3023	34.4465	181.739
Q9HCC0	#N/A	54.751	90.3862	140.337	#N/A	#N/A	72.9413	38.2943	436.737	276.534	0	25.1228	61.4563	105.536	#N/A	#N/A	72.5682	59.627	0	1470.34	13.5861	49.3495	18.4157	9.69667	150.966	220.35	#N/A	#N/A	51.3076	105.315	784.479	206.595	19.8802	6.73613	34.4559	157.871	#N/A	129.841	207.047	36.8023	103.032	791.843	#N/A	631.175	1128.4	276.118	2.69613	19.7925	105.446
J3KS22	#N/A	135.832	355.952	277.242	113.216	197.41	113.593	80.4757	214.115	224.784	191.692	174.532	169.239	807.075	283.68	247.811	141.471	255.532	#N/A	1812.59	102.613	454.092	81.2399	155.8	611.708	300.911	127.896	359.011	144.449	206.311	168.695	323.795	585.414	41.7474	249.022	357.219	276.573	229.044	195.841	326.82	1843.92	2938.95	2188.77	1711.53	1527.5	2668.45	78.8619	109.905	410.472
P50135	#N/A	165.869	86.1541	87.0559	265.586	177.209	83.5267	152.458	541.719	1003.04	194.975	344.366	40.3014	220.765	733.357	287.621	206.16	451.853	0	1383.2	223.79	418.055	97.5454	148.392	299.972	180.21	77.7747	70.7381	395.078	358.188	363.752	293.723	150.544	88.9003	206.09	160.723	200.76	290.966	260.187	251.949	1158.64	935.674	1167.85	1762.76	1753.93	1716.79	127.296	169.092	226.412
Q9Y333	1.77816	197.046	180.772	143.227	133.477	194.575	60.0431	60.0329	476.365	326.886	179.457	396.246	83.1467	125.236	228.701	123.464	161.354	189.179	0	399.46	169.53	213.159	127.567	178.462	56.1445	319.297	81.577	134.826	150.452	139.109	240.021	274.567	270.215	57.2987	200.471	179.517	192.414	121.574	161.679	176.011	1583.7	1638.17	1557.52	864.063	859.288	1348.72	111.986	149.49	520.27
P61081	3.27181	248.661	17.8354	20.4094	69.1344	105.853	134.675	#N/A	186.832	196.411	168.614	204.659	8.0335	27.0484	138.886	128	331.871	410.413	2.19944	973.723	57.5509	93.2667	79.4175	136.516	97.3172	23.1578	47.3561	97.0986	192.755	297.13	427.424	169.828	166.76	17.464	195.311	24.6269	82.7487	299.314	166.559	83.2051	1281.77	429.954	636.72	1898.41	751.788	901.751	118.823	148.919	18.2754
P11216	#N/A	32.9836	134.068	231.547	#N/A	#N/A	76.5883	103.798	256.544	241.568	11.1414	33.0886	19.9499	1114.61	#N/A	#N/A	94.8334	103.226	0	1632.27	30.1256	46.4421	29.8295	23.0977	202.655	121.824	#N/A	#N/A	487.562	107.428	415.838	167.974	317.07	8.89834	68.9117	171.87	#N/A	161.45	250.246	176.344	254.372	1071.1	#N/A	872.405	1453.13	1038.02	13.9621	65.0867	124.882
Q9UNH7	#N/A	48.6675	400.843	467.248	88.7111	166.104	203.346	145.691	237.456	238.071	18.9006	41.2586	61.5902	347.095	199.166	119.055	286.15	240.999	#N/A	1764.98	53.8379	104.82	17.8402	38.8956	217.27	291.367	100.761	100.122	199.133	278.505	592.717	161.898	126.922	16.1334	43.3923	259.101	113.309	284.077	196.292	123.541	269.752	2053.69	867.237	2279.68	1246.34	1033.37	11.3623	16.7475	419.32
F8W031	0	282.215	144.346	79.2895	138.953	169.884	84.5941	30.5203	144.714	128.976	305.096	320.98	68.9542	117.887	206.285	172.976	186.46	168.334	#N/A	377.904	64.3861	151.491	102.245	204.938	77.8894	206.034	61.0099	102.661	158.331	117.604	181.238	145.934	195.372	26.0297	280.806	115.357	177.134	101.473	89.1088	97.8727	1666.63	760.191	1141.13	606.909	354.644	646.543	114.682	69.6542	296.468
P41091	#N/A	161.021	233.221	298.013	57.3611	104.908	177.461	28.0729	374.701	242.867	46.6547	159.111	89.1719	189.339	154.487	49.2597	200.021	156.376	0	1613.57	185.901	293.419	61.0018	109.605	229.391	531.646	71.5527	173.52	174.464	270.537	1077.33	384.97	236.302	39.8346	128.611	292.282	170.552	229.288	314.231	246.415	1175.53	2521.6	1635.5	2134.42	2038.31	2245.18	34.2794	85.6405	813.982
P22061	#N/A	88.3049	46.8557	92.1131	224.379	192.803	33.98	40.5978	128.324	125.779	74.7072	101.819	16.3348	62.8524	377.735	227.401	113.983	79.3919	#N/A	233.24	21.7714	87.5284	28.1031	88.6864	270.741	76.2101	158.315	155.14	161.239	165.509	152.431	106.902	124.895	5.98767	86.8767	56.3826	213.336	73.0252	58.8335	52.1365	1269.5	763.693	1847.44	760.932	533.93	493.876	44.3899	42.2493	109.072
Q99536	0	147.714	118.197	195.966	265.996	178.39	31.4003	33.2556	103.427	143.362	270.08	292.997	17.4059	136.962	519.196	221.732	69.7278	82.6307	#N/A	301.485	79.913	177.123	93.4211	216.922	201.051	184.982	247.151	153.447	77.8524	156.197	124.05	109.065	76.2465	33.4312	198.628	105.507	227.559	67.0275	71.1244	88.0054	1248.75	561.601	1637.41	287.488	300.09	562.619	93.2092	283.375	170.571
Q07666	#N/A	511.009	195.434	297.29	63.6585	177.563	185.822	#N/A	370.344	287.823	287.588	751.642	196.687	130.239	405.603	132.409	273.139	596.27	0	1154.45	182.526	281.024	248.611	416.739	1349.96	527.015	137.056	212.093	176.153	300.202	973.051	532.759	327.751	102.705	404.81	437.969	237.785	294.775	286.757	407.025	4993.95	5504.39	3153.83	3646.51	3354.21	5205.57	88.9724	168.236	1139.17
A8MQ02	#N/A	94.0081	86.4564	70.8006	13.5531	20.0836	63.5123	28.9367	92.5342	87.3161	83.8591	53.4115	29.3223	31.1135	19.6895	38.8031	198.371	203.047	0	435.524	34.4293	55.2408	31.4601	44.0164	126.726	67.2277	9.50579	31.3182	164.334	140.837	209.513	163.339	33.6794	10.0626	61.0809	46.143	29.9729	112.091	82.6922	55.5368	543.089	435.416	290.309	851.509	691.609	493.59	36.3015	39.3946	186.816
Q07065	#N/A	37.9264	117.29	332.33	24.0944	13.4679	807.069	78.6042	407.483	133.771	4.7749	71.3856	45.6571	52.8461	108.595	29.8582	144.953	285.097	0.386389	715.351	#N/A	#N/A	15.826	63.3008	239.372	439.717	109.23	163.242	127.659	626.229	3436.51	222.043	#N/A	#N/A	39.5229	218.013	118.246	349.645	332.396	#N/A	43.8736	471.128	139.302	696.643	665.538	#N/A	#N/A	13.8928	767.713
H0YHX9	0	419.947	289.296	404.394	185.91	250.101	187.157	70.9741	265.569	203.504	132.404	387.974	20.4854	163.229	551.305	194.141	286.15	156.791	0	493.655	215.352	414.689	105.123	240.565	196.239	304.841	231.769	277.39	316.1	354.924	392.239	239.139	298.437	94.0563	303.93	206.218	400.461	235.123	160.233	223.48	1036.45	1261.99	1919.96	881.084	653.038	834.942	119.978	155.77	283.704
P19823	#N/A	127.942	509.216	2557.13	237.384	153.108	47.7676	155.769	1481.9	888.146	191.593	121.529	56.3684	418.391	720.028	228.157	147.702	142.424	0	840.501	40.1675	153.557	30.7887	120.282	160.948	397.051	253.373	82.2255	462.518	267.081	697.527	750.167	154.208	26.3624	110.001	378.995	189.476	204.892	389.06	103.673	261.166	949.959	504.415	494.256	818.842	295.309	39.1902	79.8359	504.315
A0A087X0K9	#N/A	65.7772	#N/A	#N/A	12.321	12.5227	23.9283	4.89477	58.5082	53.5485	28.4504	90.7894	#N/A	#N/A	56.948	25.1968	71.1938	48.0006	#N/A	92.8668	2.95349	44.6058	39.9006	67.7678	#N/A	#N/A	33.8752	21.2819	56.3726	73.7304	208.238	87.0251	14.267	9.06467	51.8681	#N/A	34.2044	30.5555	41.2106	32.3353	301.737	#N/A	295.525	204.494	253.483	318.724	14.6362	38.6334	#N/A
C9JYY6	#N/A	48.5725	29.6249	36.1228	10.952	19.493	59.1536	46.2124	144.922	233.975	25.3666	43.199	20.4854	8.75556	11.5108	28.7244	81.0895	71.0043	#N/A	311.804	22.8684	12.2417	15.2505	48.9192	43.8462	32.5612	#N/A	24.3049	34.8929	57.8899	167.632	171.167	93.7099	2.24538	57.3957	28.3857	28.5624	50.2504	105.195	36.0022	1071.74	489.335	603.644	954.809	1303.49	631.863	21.2802	86.4017	159.402
A0MZ66	3.7697	170.336	152.508	197.23	143.745	156.416	91.3545	96.4557	206.646	212.995	121.561	194.549	97.4732	273.142	95.8725	144	285.417	226.3	#N/A	1300.95	92.9927	104.743	126.895	81.9314	196.595	233.823	53.0596	194.56	324.729	155.333	326.972	373.436	81.8597	17.7967	190.336	166.037	127.297	198.651	226.477	69.2043	591.02	697.309	453.401	688.639	779.377	280.916	97.5423	200.113	479.803
Q53EL6	#N/A	197.807	60.0056	137.808	14.5114	17.839	70.8954	#N/A	42.6363	38.6628	18.1048	78.1258	24.9039	49.7191	58.3111	40.0629	34.0851	29.4813	#N/A	155.8	59.5761	42.1575	67.9077	77.6823	67.3734	111.298	27.6532	120.678	30.7658	76.8025	111.081	49.9493	18.7108	13.6386	71.6756	112.247	67.9386	64.7582	55.9415	55.8701	911.25	1419.55	1049.67	942.592	619.734	712.994	15.1176	49.7666	168.54
Q9H8Y8	0	157.029	131.347	122.276	79.6757	96.6378	29.7102	37.2866	107.369	194.613	132.205	164.013	31.0629	164.167	152.821	210.897	102.713	61.454	0	498.763	105.229	124.177	69.2505	102.632	127.974	130.806	40.9613	147.522	174.183	98.9793	146.372	184.967	103.377	16.7987	168.134	133.892	163.382	76.5103	96.4291	113.54	1756.45	1673.74	1471.52	1033.76	988.217	1078.05	106.016	68.5124	245.123
Q9UJ70	#N/A	266.246	282.344	273.088	52.2958	61.1961	42.3415	42.6133	335.903	303.708	184.53	522.473	101.088	375.864	69.9733	59.9684	231.449	118.091	#N/A	1828.53	212.736	371.919	179.649	275.647	95.1784	361.121	22.1226	89.4807	148.951	99.2673	453.361	274.361	383.103	64.4506	372.75	252.62	55.5968	89.6402	201.353	242.148	1699.18	1029.23	370.201	572.616	952.056	1039.6	179.004	259.205	294.873
P42224	#N/A	130.034	35.5197	110.716	56.6766	325.591	107.01	#N/A	237.871	117.987	63.9637	194.855	10.5774	23.7651	81.3326	49.5117	212.848	72.25	#N/A	2276.72	32.404	26.7023	32.6111	131.069	46.698	56.5611	51.8498	120.557	106.273	82.0827	347.169	149.333	71.5688	2.99384	131.927	63.9002	89.6836	110.227	217.621	57.5369	1172.98	494.797	841.539	1011.77	1597.68	541.71	16.2731	29.5935	45.6886
Q13442	#N/A	181.648	194.073	233.895	85.9731	162.087	136.543	140.797	118.676	123.282	100.173	91.9127	129.072	151.659	336.841	277.669	310.797	365.319	0	277.272	220.077	335.041	51.9859	85.091	173.959	425.682	122.02	217.777	385.979	444.303	203.242	203.299	531.231	93.9732	112.12	243.936	320.299	267.219	104.111	308.819	630.931	1228.38	2709.08	2051.93	526.073	2501.17	29.3686	96.8689	1064.33
Q16222	#N/A	75.8529	37.6357	45.1535	57.0873	52.8082	54.617	44.9167	32.2625	38.0634	73.2151	89.9724	7.49794	51.7516	68.9131	60.4723	91.9014	91.0184	#N/A	136.593	31.2226	26.2432	38.0782	64.8261	56.6792	64.8418	20.9127	51.0282	162.364	121.828	73.0267	40.2684	81.7038	5.07289	74.0709	52.3645	55.1266	86.5603	28.5582	41.2692	1174.87	666.078	912.272	1113.55	351.162	578.229	68.4626	60.995	41.3373
Q9UNM6	1.49365	391.621	36.88	107.646	117.186	381.235	70.8064	#N/A	124.797	100.503	63.0684	194.038	22.7616	94.435	243.543	94.9919	79.0737	73.4126	#N/A	1724.01	38.5641	55.8529	166.796	261.919	39.3903	82.3856	105.255	254.899	70.2548	84.3868	536.805	87.1281	293.681	8.39937	256.945	78.806	196.411	103.256	123.541	257.483	3462.05	1155.69	2497.77	1477.12	1650.27	3719.5	31.9685	216.48	107.767
Q13283	#N/A	163.492	34.9151	83.8048	9.30919	6.26137	75.6099	9.5016	32.7812	28.6724	108.032	166.668	25.7072	32.0516	12.1166	16.126	286.883	256.612	#N/A	111.358	102.106	214.842	38.27	75.8302	101.773	76.2101	1.037	15.8405	137.508	166.469	61.2276	52.936	84.0426	26.0297	74.9001	67.011	22.0977	110.389	18.9785	97.6727	802.84	1210.59	390.047	1070.24	478.394	1179.23	40.1531	30.9257	63.6739
Q15008	#N/A	19.8662	26.602	40.2769	22.1778	35.9143	45.4549	6.76629	122.203	102.202	5.47124	10.5189	21.5566	48.6246	23.7788	15.748	55.434	59.2948	#N/A	1105	24.6405	33.5118	2.97336	11.5488	26.379	41.9647	5.18498	35.5504	56.1851	54.8178	324.953	88.9819	98.2317	6.65297	12.99	38.6253	28.0922	70.1884	101.4	108.207	119.544	433.735	505.56	874.764	1152.32	1231.36	#N/A	11.5139	53.3759
P67775	#N/A	10.3609	#N/A	#N/A	#N/A	#N/A	35.6701	#N/A	77.3885	63.2392	10.9425	5.31051	#N/A	#N/A	#N/A	#N/A	52.7769	54.146	#N/A	252.753	#N/A	#N/A	#N/A	9.58772	#N/A	#N/A	#N/A	#N/A	59.0928	79.7786	95.7744	55.3047	#N/A	#N/A	7.09386	#N/A	#N/A	59.6521	54.7667	#N/A	111.618	#N/A	#N/A	730.515	484.376	#N/A	3.94791	7.8028	#N/A
Q15417	#N/A	125.566	171.401	151.354	86.3838	180.162	37.3602	10.6533	143.781	160.246	56.2045	55.1476	50.8788	73.1715	290.344	143.496	126.719	233.276	0.653888	289.736	130.038	57.9952	8.92008	77.5734	651.098	206.455	131.18	90.448	216.017	230.12	225.671	142.124	59.7186	26.4455	54.4477	127.671	136.465	104.391	76.5468	113.674	332.684	1027.13	615.602	967.279	765.181	977.727	34.5683	25.5018	652.694
Q9BX68	#N/A	39.4473	21.7652	58.8801	139.912	168.821	34.9584	53.4105	247.622	205.203	29.9426	42.7905	9.77409	83.0215	180.083	109.48	177.206	112.112	#N/A	523.896	63.2047	301.529	17.9361	31.269	60.0657	61.6137	62.5654	93.1083	89.8586	93.4111	171.884	149.642	321.046	28.3583	48.0908	40.3103	133.879	83.0752	114.504	209.946	348.536	411.747	1063.91	688.302	937.86	2011.52	32.7388	16.8426	25.2375
Q12904	#N/A	120.813	142.079	263.696	28.8859	101.482	123.111	17.8515	200.525	146.359	38.3981	54.0243	81.1384	178.551	89.9657	23.685	269.29	291.574	#N/A	1541.45	12.4047	7.42155	43.5453	62.3202	581.764	243.648	38.3688	132.649	181.218	246.536	471.75	159.426	23.2326	#N/A	110.83	267.655	82.161	204	153.003	23.6015	895.87	2259.85	987.711	2007.02	1766.79	336.698	21.1839	38.6334	435.855
P80297	1.56478	199.898	392.832	130.403	118.966	103.372	75.5209	38.1504	107.887	115.889	951	206.089	87.6991	320.36	203.256	140.85	119.206	209.691	#N/A	250.914	69.196	379.417	56.8775	151.66	206.398	172.771	66.3677	602.785	26.5449	165.317	204.836	76.2114	2904.85	32.9322	336.728	213.346	138.816	109.983	164.029	210.68	1098.82	461.745	346.411	173.403	273.483	530.181	93.3055	361.212	537.82
Q86U42	#N/A	114.73	70.4347	88.5008	56.4028	51.3905	129.07	#N/A	363.187	417.299	74.6078	170.651	49.0044	42.527	157.364	117.417	263.609	430.427	0.564722	540.855	207.419	131.063	42.5862	84.4373	191.783	120.42	45.6278	91.4154	153.923	199.495	526.068	406.804	248.074	50.5626	82.5467	100.452	132.351	170.851	190.78	130.141	1116.46	1263.25	1733.07	2047.72	2012.42	1703.61	24.0726	25.7873	311.408
P46781	#N/A	582.965	116.081	496.508	55.8552	76.5541	705.929	21.5946	516.822	123.881	41.283	570.676	23.431	59.8818	486.481	56.9448	140.647	151.227	4.815	1687.03	189.614	393.648	253.791	367.493	151.145	475.787	335.641	825.762	217.236	403.789	3547.91	226.677	133.86	53.6396	374.316	375.884	659.521	401.598	537.726	580.769	1379.8	1614.78	2461.01	1761.91	1889.11	2230	17.5249	177.752	961.056
P47813	#N/A	176.515	16.7774	16.7971	46.2722	81.8704	125.69	23.61	16.7018	22.878	53.9165	220.999	8.0335	11.5698	365.618	74.9605	67.2539	81.6342	#N/A	81.8332	6.24452	9.8699	63.5915	145.45	4.27768	28.3507	192.536	198.913	83.5741	146.117	36.6728	19.7738	7.25043	5.32237	148.326	18.1461	196.763	78.3744	17.7133	9.06722	1025.23	158.397	1468.08	522.651	113.75	93.6624	19.0655	66.8947	16.68
Q9UBI6	#N/A	32.6985	5.13902	9.75315	0.5476	5.31626	70.0058	#N/A	91.3931	56.0461	#N/A	57.5987	#N/A	11.8825	47.2547	1.38582	57.8163	59.71	#N/A	481.089	56.4538	89.5942	7.67319	59.7054	5.70357	19.649	24.3694	10.0363	117.81	237.608	256.284	136.665	12.0841	22.1211	36.5748	11.5357	28.0922	131.299	99.9537	117.207	420.526	91.3126	329.873	1277.26	1043.22	1256.35	6.74034	24.5503	20.161
P42765	#N/A	41.6335	62.4239	117.941	35.3202	22.919	13.0761	26.0574	416.093	299.812	28.5499	36.8672	28.2512	78.4874	77.3947	24.9448	39.7659	83.2121	0.0297222	1027.26	9.2824	25.4781	38.27	50.3355	1114.34	74.6663	29.0359	33.9785	66.409	65.8582	784.798	162.722	24.8698	6.73613	65.0424	110.821	35.1447	68.2433	159.51	47.8696	740.096	1153.87	413.709	652.998	1272.06	619.833	48.4341	15.7959	48.4444
P62805	#N/A	158.835	116.384	1805.24	248.747	225.882	92.333	#N/A	309.035	110.094	73.3146	104.883	25.7072	100.376	391.214	228.787	97.5822	2357.26	4.90416	376.678	14.0924	39.7091	162.192	506.624	509.222	136.42	330.283	346.073	110.682	178.086	3175.54	66.2215	63.7726	19.2936	261.275	256.897	574.422	288.453	161.95	177.411	1962.61	1641.11	3551.13	1756.02	968.306	1351.88	65.285	41.7735	140.692
H0YDU8	#N/A	121.479	95.6764	81.4569	112.395	146.374	12.8982	6.91026	219.406	284.027	117.98	104.781	77.925	135.868	193.411	159.37	32.5274	43.7652	#N/A	648.638	184.045	206.35	52.4654	77.9002	86.2665	174.034	44.2451	70.859	23.9185	40.5133	269.997	228.943	308.962	76.3428	104.473	107.192	107.08	28.8534	144.689	185.478	668.294	804.027	963.795	314.534	895.36	1278.12	63.3592	75.9345	346.943
Q9HB71	#N/A	176.61	303.504	413.245	334.173	259.197	137.788	70.2543	530.205	606.617	98.4822	197	107.113	658.387	313.971	286.866	535.557	281.941	1.48611	2214.6	234.507	335.194	50.9308	128.236	619.016	813.47	113.724	477.512	326.886	303.178	627.583	685.593	991.906	54.4712	177.07	416.583	447.008	320.144	407.045	330.487	1692.29	3710.49	3548.46	2535.82	3308.49	3089.36	129.607	198.876	1418.96
P30043	#N/A	60.8344	123.034	622.576	595.515	182.525	31.0445	46.6442	546.18	272.338	41.084	102.33	36.1508	466.703	497.689	297.322	87.2284	151.476	#N/A	350.115	43.2897	278.653	20.3339	50.8803	360.216	167.157	148.809	127.57	175.59	198.151	120.223	104.121	307.559	26.1129	73.426	173.814	192.297	103.743	103.569	165.01	431.376	1233.14	1451.03	928.605	802.681	1274.68	51.2266	31.4015	69.1856
Q9NYL9	#N/A	128.988	90.3862	135.822	27.38	49.0277	90.376	31.3841	184.654	130.575	78.3879	147.877	32.134	92.7151	48.9207	24.0629	83.4718	81.8833	#N/A	624.527	39.4924	77.3525	76.7319	108.08	435.967	99.789	19.0116	31.9228	101.021	127.876	343.98	201.342	77.4159	37.5893	116.634	85.4164	33.029	96.9346	108.358	137.008	1052.97	840.86	285.093	803.566	990.271	1325.81	41.1161	96.964	203.931
O60749	#N/A	#N/A	25.3928	12.4624	68.0392	136.333	103.185	95.7359	240.257	218.69	#N/A	#N/A	5.75734	29.8627	135.403	56.9448	179.954	110.036	#N/A	1399.13	55.0193	145.524	#N/A	#N/A	29.409	29.1928	64.4666	92.3828	152.234	213.607	489.715	175.286	209.873	44.0759	#N/A	17.2388	100.027	155.209	166.379	185.945	#N/A	134.168	780.221	1143.72	1171.25	1609.23	#N/A	#N/A	40.6121
Q8N335	#N/A	145.717	45.042	60.1444	44.9032	85.2964	37.2712	28.7927	135.689	132.373	159.661	168.302	27.9834	216.231	96.3269	43.4645	32.8939	66.2707	#N/A	2754.13	70.715	29.2271	105.315	184.455	414.757	97.8241	55.4793	50.7863	29.8278	37.5372	281.902	123.38	76.7922	35.0112	252.339	137.003	70.4069	58.2742	223.224	106.14	2342.1	1441.81	884.03	613.397	1501.16	686.428	75.9732	122.846	79.4836
P37108	0	380.31	202.538	404.214	152.78	228.954	222.827	35.703	356.029	284.826	129.42	310.461	207.934	194.968	266.565	109.354	331.963	278.287	0.921388	1413.74	70.715	289.517	131.02	229.343	474.466	538.103	86.9348	283.557	326.886	339.755	841.454	430.594	157.638	67.3613	316.091	436.544	299.376	315.605	304.109	275.884	2256.61	2790.64	2240.8	2218.68	1920.01	2040.45	79.0545	193.452	1332.95
Q04837	0	322.898	348.546	367.73	167.429	404.981	86.3731	76.3008	235.796	245.264	129.519	207.008	138.444	193.717	431.805	290.393	149.351	68.2638	0	1136.47	275.181	587.221	76.1564	195.786	181.088	568.699	221.399	300.728	159.926	228.008	364.921	225.75	501.995	57.0492	266.895	273.358	422.324	136.568	244.643	211.813	1474.25	1673.46	2691.02	882.6	1694.02	1508.77	65.6701	213.34	636.885
P32455	#N/A	7.88946	28.4157	65.2016	153.465	194.457	88.9528	127.696	240.879	279.132	9.9477	41.4629	27.18	73.6405	218.099	136.819	1053.89	315.242	#N/A	518.89	443.53	331.981	6.13855	15.0353	148.115	144.14	72.244	87.3041	500.976	206.119	328.78	204.123	435.416	209.735	15.4775	57.9379	128.237	242.337	160.956	290.818	70.5752	298.587	983.768	890.857	613.573	1698.1	7.41437	9.80107	168.975
O75533	#N/A	56.0817	34.6128	26.9115	68.1761	95.2201	28.9097	#N/A	53.6325	28.6724	39.6913	61.173	13.1214	16.2603	122.378	88.1888	38.2083	50.3259	#N/A	361.251	83.5416	149.732	25.6093	37.3703	14.9719	26.2455	59.9729	133.979	9.9426	28.801	363.539	81.8757	133.314	19.8757	46.4325	19.8311	127.767	32.0954	73.6548	174.877	529.314	67.224	1999.08	357.253	689.198	2615.75	14.7325	30.9257	54.8263
P61160	1.70703	51.9944	45.9488	73.6905	29.7073	109.042	50.1694	#N/A	148.656	89.7138	69.037	45.3436	11.2469	43.4651	102.537	26.8346	82.4639	79.8902	#N/A	777.977	23.9655	36.0366	26.7602	66.2424	38.1426	90.9469	36.2948	80.7745	94.6423	122.596	291.256	80.2279	17.3854	7.48459	67.0692	47.4391	122.007	82.1026	76.4564	32.8687	624.043	904.443	1126	1157.36	1019.02	419.691	33.0277	48.2441	57.7272
P49915	#N/A	53.8004	#N/A	#N/A	97.6096	130.307	45.8996	30.6643	218.68	211.497	35.3143	63.0113	#N/A	#N/A	134.646	98.5195	58.1828	128.638	0	1193.58	41.1801	103.978	23.8828	30.3974	#N/A	#N/A	40.0972	104.717	54.5905	84.0028	437.735	111.948	544.406	27.9425	44.9585	#N/A	110.136	83.1563	168.186	156.676	340.044	#N/A	1075.11	773.402	1255.99	1598.99	15.8879	39.2995	#N/A
P98160	0.426758	17.9652	#N/A	23.2992	#N/A	#N/A	33.3573	40.3098	27.698	20.5802	33.6232	34.1098	5.08788	#N/A	#N/A	#N/A	60.6568	80.6376	#N/A	57.2117	48.606	146.518	18.9911	18.8486	#N/A	11.0877	#N/A	#N/A	43.8037	216.199	127.451	19.0528	82.3275	44.4086	28.0069	6.73999	#N/A	62.4888	24.8529	75.6713	72.0848	56.02	#N/A	207.527	152.947	315.001	2.31097	23.4084	8.84763
P21980	#N/A	163.302	#N/A	#N/A	290.228	216.785	36.5596	250.065	22.9261	14.2863	23.6755	195.774	#N/A	#N/A	252.177	37.1653	127.086	40.0282	#N/A	230.277	29.8724	150.114	127.759	370.217	#N/A	#N/A	84.688	339.906	54.4967	149.477	262.662	19.7738	14.5788	9.81313	147.036	#N/A	156.094	67.757	28.5582	39.8024	872.566	#N/A	836.196	309.395	183.126	190.905	30.813	55.476	#N/A
A0A087WZK9	#N/A	142.486	39.4495	93.1968	9.71989	36.0324	88.7749	17.7075	70.6455	53.5485	21.487	102.738	17.9415	36.4294	90.723	13.4803	76.5081	49.8276	#N/A	310.476	46.6651	101.606	51.8899	108.625	26.0225	126.034	41.6527	121.887	60.7812	99.5553	254.477	110.095	43.5026	27.5267	73.1496	80.6206	75.6963	74.403	71.1244	95.6059	500.631	589.19	487.368	525.431	430.448	652.916	4.91082	63.3739	124.302
P31153	#N/A	228.889	144.95	198.133	259.562	251.282	146.594	67.8069	209.966	264.945	246.305	281.559	113.406	284.399	328.965	283.716	1038.4	590.291	0	427.657	87.9296	276.969	86.8989	132.921	207.646	247.437	71.5527	175.213	581.83	462.255	221.844	194.339	219.54	89.2329	211.065	219.179	212.396	349.402	112.696	163.077	1721.54	1635.92	1619.22	3193.96	719.109	1402.36	136.347	112.855	467.039
P53367	#N/A	292.1	49.2741	62.8536	147.304	253.999	121.954	149.434	304.471	276.035	161.949	257.968	54.7617	143.216	178.72	110.236	426.338	278.038	#N/A	1946.02	62.8671	53.022	135.72	143.707	170.751	116.07	81.4042	213.907	449.293	217.639	490.671	419.677	113.902	8.98151	224.884	107.192	166.32	273.784	261.271	93.4724	1222.61	672.24	953.744	1798.9	1359.38	542.426	169.76	188.124	187.396
P20340	#N/A	123.855	39.1472	40.0963	77.896	56.8249	68.8494	45.7805	114.215	89.2143	88.634	226.922	17.8076	35.804	146.459	66.6455	128.369	110.451	0.713333	326.209	88.4359	158.454	73.7585	83.7836	26.7355	76.2101	65.1579	127.45	172.682	181.542	239.383	120.805	247.996	42.9948	115.16	41.088	108.843	126.355	89.1088	88.2721	481.1	153.215	844.974	751.242	527.769	536.554	43.3307	97.0592	91.5222
Q13308	#N/A	11.9768	137.695	150.271	19.3029	56.1161	54.3501	70.3983	137.971	145.26	15.021	7.86365	65.7408	108.506	74.517	43.3385	50.7611	149.732	#N/A	610.224	55.8632	90.9714	2.87745	25.7125	397.646	160.841	30.0729	17.8961	36.8626	117.316	402.019	101.958	157.95	28.4414	13.7271	195.978	40.0814	83.5615	99.8633	174.544	160.209	1873.59	385.467	670.186	907.681	1573.93	7.31808	7.61249	215.679
P21964	#N/A	106.46	294.738	186.213	176.875	76.0816	45.6328	#N/A	206.231	197.31	35.0159	91.3	39.3642	102.878	106.323	89.9526	136.157	91.7658	#N/A	1169.88	47.5934	53.6341	70.4974	69.402	354.691	207.438	45.8006	120.194	96.9872	188.838	353.547	260.869	29.4695	17.7967	78.1246	121.838	132.233	127.004	153.274	53.2033	959.935	1687.18	1651.66	1837.16	2565.54	686.643	24.7467	37.0157	102.546
P04217	#N/A	11.8817	23.7302	149.548	36.0047	8.26974	53.8164	95.5919	528.96	708.419	32.0316	8.17002	6.15902	35.3349	28.1711	26.4566	136.065	174.812	0	447.579	34.8512	95.1795	#N/A	19.2844	80.0282	12.3508	12.0983	13.3012	320.32	174.15	544.245	531.111	73.9856	6.73613	13.8192	33.9592	11.4015	158.532	238.768	53.8033	104.259	244.947	81.546	730.768	650.716	271.32	12.9992	7.61249	16.0998
H0Y4X3	#N/A	55.3213	29.4738	39.1932	15.3328	8.86043	140.545	36.2789	89.4221	83.0202	12.5341	51.0626	16.3348	16.8857	43.9226	12.5984	92.6344	137.109	#N/A	198.913	69.4492	74.0625	9.016	41.4015	81.9889	27.649	13.6538	43.6521	99.0508	126.532	280.627	128.117	88.1746	17.2146	38.878	40.3103	51.1302	136.973	79.5292	86.472	371.18	351.245	613.948	1308.19	775.895	1180.45	10.9771	7.51733	69.4757
P01011	0	314.438	121.371	521.613	34.6357	17.4846	43.7648	130.287	451.053	519.9	103.257	62.0922	5.89124	81.458	283.074	30.2362	118.015	139.932	#N/A	1004.07	112.57	144.759	44.8882	268.02	61.3134	102.877	106.638	66.6268	1325.74	258.441	375.232	483.015	90.5914	24.0338	170.253	100.581	104.729	160.072	195.931	108.14	966.634	678.962	641.045	971.829	1079.82	572.286	93.6907	41.8687	75.4224
Q5T123	#N/A	18.8206	158.403	280.855	180.297	146.256	68.7605	51.1071	138.698	143.962	21.487	38.9097	72.1676	167.294	199.318	144.126	328.298	146.991	0	323.246	18.2273	710.709	20.9094	23.0977	548.078	246.736	96.4406	186.942	222.77	264.777	182.088	119.466	155.378	163.33	28.8361	129.226	154.801	134.136	91.7296	212.013	124.45	590.171	646.516	500.491	341.787	820.62	25.8059	14.0831	334.615
P58546	6.11687	168.625	424.12	316.074	341.565	296.293	237.86	138.781	1632.52	3009.41	232.876	265.934	210.076	580.369	621.278	597.164	381.258	615.121	7.87638	3101.28	416.358	467.328	58.4121	215.288	1442.65	550.313	125.131	229.869	400.049	643.605	1136.86	1923.72	1095.59	133.309	256.484	492.926	417.975	453.145	1009.39	432.76	1854.01	2188	3349.49	2384.75	3354.29	1190.62	180.93	157.388	908.55
O95994	#N/A	175.564	25.0905	64.1179	8.35089	18.7841	7.9168	#N/A	355.199	163.643	39.0945	146.039	39.6319	220.453	3.48352	2.89763	86.1289	32.8032	0.0297222	510.001	105.229	74.6746	80.8562	42.2731	587.824	152.841	3.45665	7.61795	94.1733	36.3852	613.977	488.268	22.2191	6.73613	64.8581	123.653	14.5751	48.9536	184.453	148.676	663.859	1416.89	157.494	465.271	1580.72	1733.97	65.4776	4.09171	120.676
Q8TBC4	12.6605	58.6482	41.1121	89.0426	#N/A	#N/A	18.9469	#N/A	87.5548	141.764	43.2725	32.3737	0	17.0421	#N/A	#N/A	33.3521	78.7276	#N/A	693.59	28.2691	27.6204	23.2114	48.1565	22.9925	16.5613	#N/A	#N/A	22.4177	49.0576	157.002	82.9056	167.072	5.57186	52.0523	23.5899	#N/A	46.0358	73.0222	88.3388	436.283	274.078	#N/A	778.795	830.806	761.473	35.6275	24.8357	3.33599
Q8IXB1	1.63591	51.8993	80.2593	56.3515	15.6066	38.1589	73.2971	#N/A	91.7043	49.8521	30.5394	52.0839	6.15902	17.1984	36.5012	10.7086	28.5875	53.8968	#N/A	580.29	13.0797	26.7023	14.675	34.5376	38.8556	39.0174	15.7278	35.6714	43.1471	50.8817	307.945	175.801	20.348	#N/A	42.0104	29.9411	55.2442	51.6282	85.6746	48.0696	403.071	335.98	863.293	1125.85	1204.47	939.918	13.2881	50.0521	55.8416
Q15582	#N/A	21.8624	40.961	210.957	13.1424	12.5227	154.689	77.8844	380.096	542.179	20.4923	83.2321	26.1089	39.0873	13.6312	9.19683	285.417	510.982	0	737.929	98.3934	90.2063	38.9414	29.09	40.4597	255.858	8.12313	17.4125	551.158	2058.5	862.501	364.373	87.0831	50.0636	42.1025	69.8625	19.9819	280.511	205.511	124.941	258.618	561.18	257.741	2539.19	1309.83	725.168	9.43647	28.1662	91.8123
P26885	0	80.7006	154.775	90.4875	#N/A	#N/A	41.452	14.1084	196.791	219.989	120.069	88.3384	33.2051	116.793	#N/A	#N/A	144.495	168.832	#N/A	404.671	14.2611	89.9768	25.2256	94.2429	339.541	101.614	#N/A	#N/A	177.091	172.23	183.47	235.122	157.482	18.6283	147.128	87.4902	#N/A	108.93	113.419	136.742	1973.27	1292.38	#N/A	1833.11	1417.33	2489.22	101.201	20.4586	174.777
P49458	1.77816	313.487	223.245	315.894	132.382	189.495	172.124	71.9819	800.649	533.188	127.728	365.2	184.637	229.677	243.695	97.7636	178.947	187.684	0	2008.54	664.113	666.639	81.3358	178.68	440.779	616.418	95.0579	195.648	207.575	207.079	1391.01	615.87	448.045	122.165	242.573	412.435	267.17	186.494	565.922	512.632	1208.36	2103.41	1451.42	965.678	3559.56	2463.15	56.7151	199.162	1584.89
P80188	16.4302	108.837	890.863	1086.21	1265.23	393.167	7.9168	76.3008	437.255	220.688	106.838	198.123	9.50631	203.723	208.86	451.905	45.63	18.5193	0.980833	937.25	386.316	75.5927	32.8988	86.9432	2251.49	103.999	109.23	81.9837	46.9928	48.0976	357.161	152.217	88.8763	10.3953	128.058	187.942	320.064	42.3076	247.625	176.344	184.741	416.649	479.989	98.8344	498.841	175.868	321.418	122.561	225.832
B0QZ18	#N/A	84.0275	40.2052	72.2455	19.5767	31.1887	101.584	#N/A	60.4792	101.702	39.1939	79.4535	18.8787	32.677	72.2452	10.0787	175.831	348.461	#N/A	395.272	10.7169	80.0303	12.7567	78.336	119.419	76.9119	14.8636	37.9688	134.506	323.051	113.845	46.6537	88.0966	17.1314	74.3473	56.3826	46.3111	185.44	58.2009	61.3371	576.678	769.995	449.584	1948.8	403.483	657.928	20.6062	15.6056	102.255
H0YIV4	#N/A	149.329	130.894	162.011	12.5948	19.7292	76.4994	27.3531	315.882	298.413	59.7857	71.9983	35.3474	195.124	34.0779	7.30707	158.331	77.2327	#N/A	1120.84	107.507	241.392	29.4459	61.9933	30.6567	197.753	5.18498	13.1803	173.714	168.102	373.106	214.319	622.835	43.2443	102.631	171.87	15.9855	119.466	177.495	174.744	666.407	1695.45	212.07	1359.41	790.091	1115.5	5.97001	27.8807	288.636
O00505	#N/A	45.0555	107.466	150.271	49.1471	100.418	99.805	13.1007	177.807	196.411	12.4346	23.2846	42.4437	123.047	108.746	63.37	178.763	163.268	#N/A	808.32	77.4658	89.2882	7.67319	13.8368	79.4935	194.946	34.048	60.5808	128.972	142.565	399.149	172.917	216.655	18.961	26.4407	113.284	78.3997	145.645	119.384	133.542	197.101	982.171	627.306	1207.33	935.181	1143.5	0.674034	7.70764	348.394
P38606	#N/A	103.323	124.697	213.124	47.7781	97.701	81.7476	33.8315	39.0055	32.7685	28.8483	77.8195	21.2888	302.38	72.6995	32.7558	69.178	96.2503	#N/A	335.097	24.4718	129.227	37.3109	73.3243	105.873	143.438	17.2833	76.905	91.7345	129.604	106.085	24.9232	94.0997	13.3891	78.5852	112.636	59.8283	102.851	39.9453	117.141	583.472	798.285	413.582	684.51	339.912	769.851	20.7025	86.9726	95.7285
Q9NR28	2.7028	170.336	118.197	143.046	40.1117	81.6341	180.93	187.153	458.107	527.293	102.262	142.363	61.858	157.756	82.2414	28.4724	608.308	514.636	#N/A	1036.96	118.224	362.508	70.0178	87.2701	70.5817	218.245	33.7024	48.4889	565.133	504.881	478.766	564.17	186.952	45.0739	141.509	129.745	70.7595	351.915	215.723	192.679	1089.1	1263.53	643.208	2813.7	1975.54	1456.78	98.8904	103.815	264.849
O00339	1.20915	20.7217	20.5561	#N/A	#N/A	#N/A	91.1766	#N/A	38.2793	48.853	42.4767	38.1949	23.1633	5.00318	4.39226	#N/A	29.9619	52.402	#N/A	126.274	11.5608	8.03364	5.75489	46.8491	12.6548	108.21	3.80232	4.47403	27.7642	114.724	174.541	96.706	17.3854	1.91273	38.0489	44.7172	2.82098	32.7438	60.4602	26.0016	984.372	1261.99	225.81	1497.34	1548.13	567.632	7.22179	20.0779	223.221
A0A1W2PQR6	0	171.477	196.341	345.514	6.98189	8.50602	60.9327	21.0187	269.615	124.68	37.6023	339.26	30.6612	151.972	20.5982	7.55904	86.1289	51.1563	0.208055	751.517	93.3303	279.877	90.7355	204.72	96.9607	266.244	12.7896	12.8175	145.481	109.252	376.401	341.2	54.9629	92.6426	173.293	142.706	14.5751	57.6258	182.917	108.673	770.76	806.128	76.4573	358.854	739.734	453.561	49.4933	128.461	363.188
P20591	#N/A	#N/A	4.08098	24.5635	11.0889	23.6278	4.62554	#N/A	55.6035	41.3602	#N/A	#N/A	#N/A	#N/A	13.1768	8.6929	2.38229	2.24224	#N/A	198.913	37.0452	138.561	#N/A	#N/A	6.41652	20.6315	7.4318	15.7196	#N/A	3.36011	85.5698	62.8229	69.2299	15.6345	#N/A	18.4053	10.5787	4.05245	53.9533	45.8695	#N/A	300.687	235.224	92.178	1109.02	623.7	#N/A	#N/A	#N/A
Q9BUJ2	#N/A	118.342	56.5292	108.91	40.6593	65.5672	79.3459	11.6611	107.472	100.603	34.9164	94.3638	53.0211	44.7159	116.319	46.3621	131.667	149.815	#N/A	279.622	62.0233	138.867	19.7585	73.2153	87.1577	72.4207	59.8001	95.1639	107.68	120.868	275.949	139.549	73.5958	25.115	63.2919	109.654	95.0905	97.583	79.1677	97.2727	512.991	926.571	935.425	862.715	543.216	826.277	14.925	14.8443	272.101
A0A087WU43	2.34717	88.0198	#N/A	#N/A	49.9685	22.5646	15.2109	23.3221	167.952	175.032	94.4037	58.5178	#N/A	#N/A	32.109	52.6613	69.911	33.7167	#N/A	313.336	73.1622	32.9762	33.0906	37.9151	#N/A	#N/A	4.32082	40.0245	65.9401	28.5129	174.435	214.113	109.536	3.99178	84.6656	#N/A	66.7632	32.5817	93.0853	77.4714	835.391	#N/A	732.387	274.933	833.217	744.287	68.1737	40.9171	#N/A
P15170	#N/A	290.294	219.466	159.482	43.3973	101.363	148.996	103.222	362.357	337.576	210.394	215.995	83.9501	247.657	61.4917	52.5353	221.553	351.7	#N/A	1480.56	64.0485	145.218	111.069	145.886	78.6024	277.051	23.8509	47.6424	243.218	229.544	572.84	286.822	595.471	28.7741	218.62	202.848	51.953	241.202	251.33	217.88	1899.96	1974.15	510.521	2049.23	1812.5	1943.07	84.9282	107.336	446.153
O95373	0	169.671	152.961	183.504	74.0628	135.742	27.1306	28.0729	179.052	127.977	120.865	134.397	73.2388	101.627	91.7832	94.9919	38.5748	61.6201	#N/A	1435.61	16.5395	23.8714	66.8527	102.196	58.6399	151.859	38.0232	107.498	33.2983	31.777	523.517	140.064	244.644	5.4887	156.71	146.465	101.908	49.2778	185.357	80.0049	1312.15	1250.93	819.022	517.174	1366.16	633.654	33.798	64.1352	193.778
H0YHA7	#N/A	276.987	95.3741	445.033	22.5885	6.37951	244.709	#N/A	299.595	17.5831	0	207.825	5.75734	25.7976	87.6938	1.51181	17.0425	48.9971	2.08055	871.15	28.6067	68.6302	93.6129	156.127	114.25	228.63	64.1209	135.309	36.4875	98.4993	1772.31	119.569	22.2191	6.98562	186.836	233.955	153.391	157.235	269.947	174.011	665.369	1071.8	513.574	645.33	1085.63	664.803	0	59.2822	532.163
Q9BXP5	#N/A	24.6189	#N/A	9.21131	20.9457	26.8176	21.3487	#N/A	60.7904	54.4477	13.7278	19.4038	#N/A	#N/A	48.3149	28.9763	27.3047	65.025	#N/A	438.793	8.94485	9.25781	10.8384	14.4905	7.12947	2.807	21.4312	37.2433	32.0789	43.7774	162.636	75.2845	24.7138	#N/A	13.4507	8.16575	31.9711	38.1741	58.8335	32.8687	103.976	71.8457	371.6	548.771	643.216	501.824	3.46646	6.47061	4.93147
Q9UK45	#N/A	275.276	#N/A	#N/A	216.713	113.177	27.4864	#N/A	281.441	143.862	148.718	335.788	#N/A	#N/A	234.456	159.874	243.452	188.514	#N/A	151.611	295.94	266.793	122.771	205.482	#N/A	#N/A	94.8851	203.266	211.046	189.51	187.828	207.933	183.756	104.784	190.521	#N/A	229.205	105.121	75.9142	170.477	2370.02	#N/A	3131.06	1567.53	868.574	2569.06	123.926	182.985	#N/A
A0A0B4J2D5	4.33871	71.1953	79.5036	89.0426	33.5405	51.2724	69.8279	29.5126	256.855	283.028	176.074	147.265	29.8579	186.212	70.8821	27.9684	280.56	522.608	#N/A	370.241	120.334	416.678	95.4353	110.041	181.088	122.947	10.1971	20.5564	253.442	221.767	197.502	90.8357	232.638	56.3839	143.443	108.488	47.3689	225.721	94.6216	107.207	1226.29	918.868	355.571	2134.84	976.967	1034.15	100.72	39.7752	140.112
Q96IU4	#N/A	85.3583	82.0731	149.368	111.437	78.7988	59.5094	107.253	85.7913	84.2191	48.0474	79.2492	41.9081	371.017	161.756	103.937	90.8935	204.791	#N/A	399.46	3.20665	42.081	57.453	65.4798	354.156	112.14	76.5648	125.152	162.646	157.061	101.727	59.0123	38.4351	7.81724	79.5065	167.722	113.192	132.191	55.0378	66.6708	916.628	2600.03	1606.37	1838.42	645.716	1039.31	40.2494	35.3029	95.0033
A0A1W2PPZ5	#N/A	83.5522	17.6843	23.1186	#N/A	#N/A	41.5409	26.0574	173.554	163.843	95.299	204.455	6.4268	26.7357	#N/A	#N/A	171.25	149.898	0.683611	353.691	160.332	633.051	40.8597	105.029	44.0244	31.5788	#N/A	#N/A	124.001	97.9232	183.789	168.901	382.012	102.456	102.538	24.3676	#N/A	109.173	94.0794	230.414	547.241	170.441	#N/A	632.776	556.073	1385.6	51.5154	76.4103	61.2082
Q9UMS4	#N/A	100.852	68.3187	166.345	31.3501	42.7664	65.1134	#N/A	121.373	70.5322	32.9269	84.6619	32.0001	60.5072	81.4841	19.0236	61.7563	181.289	0.2675	641.691	71.9808	83.0143	21.2931	65.044	404.597	107.508	35.085	70.859	42.1153	86.4029	570.395	154.277	119.047	14.0544	64.8581	138.947	111.664	76.105	134.386	175.744	485.723	930.912	722.083	596.545	813.038	1522.16	6.54776	31.8773	208.137
P13674	#N/A	138.018	63.9354	152.438	45.9984	112.705	151.842	#N/A	540.682	503.116	138.472	141.035	70.0254	119.295	112.23	67.1495	237.221	192.916	0	1302.18	43.2897	118.821	59.8509	134.01	50.441	204.35	33.3567	121.162	268.356	253.64	1030.56	690.743	225.933	21.8716	157.539	123.134	104.141	153.669	347.94	121.674	1984.6	1303.73	1103.61	1693.83	2792.69	1418.33	104.379	80.7875	367.829
P04004	#N/A	16.0641	48.6695	5172.6	25.4634	18.3116	49.3688	145.547	393.271	294.117	3.08379	18.8932	#N/A	44.8723	122.226	7.43306	83.5634	76.9836	#N/A	217.711	#N/A	#N/A	3.93251	32.3586	20.6754	69.1926	77.6018	21.5237	191.629	200.263	333.669	220.91	#N/A	#N/A	28.5597	69.0848	37.4955	157.397	173.789	#N/A	36.2311	211.756	60.6824	321.696	270.715	#N/A	3.75533	15.0347	158.387
O15355	#N/A	81.5561	62.5751	108.368	30.3918	21.8557	117.062	43.477	259.967	288.123	29.3457	69.0367	78.8622	134.773	172.207	26.8346	218.896	124.569	0.564722	1229.13	78.4784	164.192	16.3055	36.6077	46.1633	218.385	145.698	76.1795	165.741	189.702	371.936	245.112	295.241	52.309	51.6838	165.13	112.016	145.564	162.583	145.209	325.702	952.06	1315.68	796.742	955.27	897.956	8.37728	25.026	366.379
A0A0C4DGL3	#N/A	8.64989	#N/A	#N/A	#N/A	#N/A	21.9713	#N/A	174.072	116.788	6.26705	20.0166	#N/A	#N/A	#N/A	#N/A	85.5792	94.6724	#N/A	253.366	10.8013	28.462	3.45293	4.90281	#N/A	#N/A	#N/A	#N/A	102.146	78.2426	86.4202	108.344	42.723	1.7464	11.2396	#N/A	#N/A	64.515	57.5683	30.8019	53.4975	#N/A	#N/A	790.085	585.359	488.362	3.75533	8.18342	#N/A
P43686	0	174.614	26.2997	82.7212	42.9866	171.42	36.2038	#N/A	177.081	131.474	33.0264	88.849	31.3307	69.4191	93.2978	18.8976	38.2999	29.5644	#N/A	1917.41	14.5987	36.1131	60.81	147.52	34.2214	71.8593	35.9492	128.054	37.0502	51.4577	572.414	185.07	67.125	0	146.391	76.7321	132.704	56.7343	204.878	155.343	1843.45	1347.56	1757.37	879.398	2712.51	2592.62	18.0063	95.4415	100.37
O15143	#N/A	86.689	100.362	201.926	65.8488	177.799	48.8351	28.6488	116.29	90.8127	29.5447	88.2362	31.0629	72.8588	226.883	51.1495	76.783	54.7273	#N/A	841.421	83.7947	157.536	52.8491	55.5652	87.5142	186.666	60.8371	164.572	102.897	112.036	232.792	66.1185	63.9285	20.2084	78.3088	123.005	171.139	69.3779	83.0537	152.143	432.131	711.454	1020.28	413.874	419.912	906.048	42.1753	59.9483	130.829
O95747	#N/A	143.911	156.74	148.645	56.2659	103.608	40.4735	30.3763	81.0193	94.0096	157.771	189.034	66.9459	116.637	116.016	96.8817	101.522	86.9491	#N/A	364.316	64.808	79.1887	52.6573	129.979	345.423	125.052	58.7631	72.9147	105.71	84.4828	185.065	107.829	120.841	18.7115	133.493	119.505	88.038	51.7903	58.6527	70.271	979.938	649.832	548.432	400.898	474.644	454.062	44.6788	54.0486	269.925
A0A0C4DG89	#N/A	35.5501	69.5279	152.077	#N/A	#N/A	16.6342	17.4196	52.2839	53.2488	16.4137	22.1612	24.6361	32.677	#N/A	#N/A	40.8654	48.4988	#N/A	347.765	36.2013	24.4835	4.02842	24.1872	90.5442	74.8066	#N/A	#N/A	43.8037	33.1211	226.733	82.5966	18.0091	3.65913	23.769	83.861	#N/A	29.826	63.5329	26.4016	247.957	848.983	#N/A	219.154	415.18	479.769	5.77743	6.85124	176.953
P35080	0.569011	354.455	43.3793	189.283	108.014	#N/A	40.1177	12.3809	206.127	177.23	298.63	144.405	17.272	40.0254	157.061	97.7636	55.8922	115.849	#N/A	316.197	115.355	56.0059	124.977	161.902	119.775	26.1051	63.4296	96.2522	86.388	79.4906	144.246	148.509	140.955	40.4168	177.715	26.0526	149.277	71.8905	92.543	112.607	1995.07	295.646	2640.64	882.684	559.287	2000.64	99.083	133.123	66.7199
Q9BRA2	1.99154	299.799	366.23	96.0866	452.728	270.066	114.126	23.898	464.538	558.763	456.301	326.903	45.9249	221.547	266.868	330.708	402.149	463.147	1.57528	1339.47	55.4412	200.076	160.561	233.592	526.155	210.525	69.4787	230.594	403.895	417.038	453.68	515.148	424.423	33.847	360.313	127.412	300.317	320.063	265.971	213.013	2878.3	887.357	2983.11	3170.45	2492.77	2289.14	268.554	203.253	433.969
A0A1B0GTJ7	#N/A	28.4211	36.2754	56.1709	117.323	164.095	55.5065	21.1627	318.268	313.699	22.9792	20.4251	12.318	32.3643	171.298	117.921	83.7466	162.936	#N/A	1800.02	31.1382	56.465	16.0178	25.3857	22.1013	34.5261	47.8746	115.841	57.592	98.6913	550.73	174.565	129.338	11.5595	30.4944	40.6991	110.841	112.334	212.469	119.341	319.003	440.597	1467.19	1235.56	1937.77	1129.03	12.9029	20.9343	70.9261
H0YB09	#N/A	#N/A	#N/A	7.7664	4.107	17.3664	6.76041	9.35764	81.6418	72.5303	#N/A	#N/A	#N/A	#N/A	24.839	6.55117	20.9825	57.3017	#N/A	360.332	10.4638	14.3075	#N/A	#N/A	6.95123	5.05261	4.49365	6.52967	16.0395	33.8891	32.3146	48.4045	124.115	4.90656	#N/A	8.81383	8.34539	32.3386	46.7234	47.9363	#N/A	150.834	78.4928	527.791	542.323	695.451	#N/A	#N/A	3.91617
P43034	1.99154	217.483	241.231	160.385	241.628	225.528	33.8021	42.9012	229.261	281.03	266.598	180.762	83.0129	272.048	342.294	249.196	145.686	120.334	#N/A	625.14	45.315	102.142	109.151	202.541	398.715	245.051	96.9591	159.856	151.859	107.332	206.643	129.662	86.3035	8.81518	228.109	166.037	195.47	86.8845	115.137	86.072	1745.6	1386.5	1559.3	648.869	789.913	678.695	157.628	139.213	339.691
H0YL72	#N/A	133.265	138.3	60.1444	135.531	230.371	57.7304	69.2465	157.993	181.226	32.4295	66.9942	45.791	768.457	221.279	64.7558	116.457	144.251	#N/A	1345.09	25.0625	63.504	62.3447	75.2854	102.13	129.122	42.344	152.722	77.4772	162.149	450.597	146.243	82.3275	8.5657	98.3927	177.054	156.799	124.897	146.767	125.341	550.071	931.053	1134.65	995.084	1004.38	963.692	34.7609	63.9449	126.623
P15153	#N/A	14.4482	27.2066	141.059	26.2848	32.1338	#N/A	#N/A	69.0895	35.7656	11.8378	31.1482	5.22178	30.0191	24.2332	17.7637	#N/A	#N/A	#N/A	247.747	4.13489	33.9708	10.7425	20.9187	117.458	62.3155	10.7156	15.3568	#N/A	#N/A	99.7075	52.3181	14.267	3.077	24.2297	45.2357	30.0904	#N/A	51.6036	42.0026	193.044	383.877	236.496	#N/A	314.465	359.397	6.54776	9.80107	44.8183
Q9UHY7	#N/A	6.17849	118.046	74.5935	51.7482	14.1767	37.8939	#N/A	15.5607	13.487	11.9372	5.51476	5.75734	115.229	46.4974	45.6062	159.155	101.399	#N/A	32.7946	65.6519	42.4635	3.35702	8.60716	47.0545	143.298	11.7526	33.253	146.794	137.381	17.114	20.8036	180.871	7.48459	8.66003	61.6968	43.4901	90.7749	7.77217	46.4695	86.0489	751.228	418.798	1076.9	77.5002	576.797	3.37017	6.2803	214.809
O43684	0	254.079	51.8436	59.2413	80.7709	179.217	87.3516	#N/A	56.8484	40.6609	126.535	252.454	46.0587	28.6119	161.908	119.055	126.078	199.393	#N/A	291.575	105.229	150.267	112.988	156.563	139.203	84.0698	69.6515	154.415	85.1687	108.58	180.388	61.896	184.067	34.4291	195.219	72.8437	167.848	107.714	48.2597	188.812	1541.33	626.724	1215.68	849.571	381.162	1443.46	67.1145	128.366	190.732
P10155	#N/A	92.6774	145.253	194.16	234.099	289.205	89.6644	112.004	328.642	538.582	139.865	144.814	70.8287	187.463	461.794	315.968	221.828	252.377	0	2090.07	83.626	152.869	64.7425	94.6787	90.366	141.052	177.672	291.417	288.711	119.812	526.494	328.327	353.634	59.3777	115.068	124.949	297.261	174.904	229.821	184.878	588.85	941.416	1796.05	1122.57	1764.74	1208.09	63.4555	96.2979	205.381
P61026	#N/A	332.213	76.7829	60.8669	188.237	216.667	161.271	56.7217	153.013	186.721	109.325	393.284	39.3642	91.9334	351.23	140.724	338.652	187.103	#N/A	1085.49	61.8545	108.645	192.213	191.319	59.531	105.824	138.612	338.817	277.549	237.128	395.535	263.032	171.048	18.7946	252.799	64.5483	256.356	221.507	152.461	107.14	1556.52	483.033	1572.4	1386.88	776.431	644.538	75.2029	312.683	214.084
P04632	#N/A	183.834	123.79	151.896	192.344	302.318	86.64	46.9322	199.281	266.544	204.923	291.874	74.176	188.87	413.024	176.126	223.752	218.079	#N/A	875.748	150.544	130.834	118.934	193.716	108.724	187.508	148.636	197.946	257.57	211.303	321.764	310.407	215.642	48.0677	281.635	148.15	307.957	163.881	144.056	253.416	2328.51	1246.45	2604.26	1619.94	982.503	2262.94	107.364	222.856	475.597
Q13126	#N/A	#N/A	33.857	18.6032	#N/A	#N/A	52.5711	45.6365	185.795	210.897	#N/A	#N/A	4.55232	31.2699	#N/A	#N/A	283.584	233.525	0	318.444	80.0818	125.325	#N/A	#N/A	80.563	41.263	#N/A	#N/A	224.928	295.21	124.262	138.107	274.971	30.0215	#N/A	29.293	#N/A	181.469	94.712	77.2047	#N/A	198.311	#N/A	1275.83	578.93	498.674	#N/A	#N/A	58.4524
P36955	0	77.1836	153.717	553.943	10.1306	#N/A	74.0087	39.1581	274.802	479.239	129.818	79.6577	32.134	261.729	23.6274	6.42518	161.538	138.77	1.18889	702.069	129.278	216.602	25.5134	128.998	311.558	138.105	11.2341	9.79451	193.412	300.49	663.405	395.578	231.156	40.3336	79.7829	106.414	11.519	127.166	207.951	195.479	760.004	691.567	128.743	1280.3	1708.84	1604.43	57.1966	73.2702	167.815
P13611	#N/A	66.1574	170.646	1576.22	#N/A	#N/A	11.1191	31.2401	208.513	240.669	119.77	370.613	128.402	352.099	#N/A	#N/A	44.2556	35.0454	0.683611	364.622	139.32	1530.91	67.2363	229.234	115.854	285.893	#N/A	#N/A	34.7053	42.7214	191.124	145.831	84.5884	244.164	149.892	239.269	#N/A	30.9607	129.416	165.744	532.333	935.394	#N/A	169.695	422.769	646.758	13.3844	71.0816	491.551
P30048	0	540.571	562.873	611.017	139.09	31.6613	394.683	262.014	1790	749.879	37.4034	397.267	50.2094	277.364	276.258	47.8739	243.818	198.231	0	1786.64	728.921	1300	223.578	169.964	265.038	869.189	100.07	104.717	378.194	1006.59	1581.5	352.323	148.985	147.862	161.961	354.497	137.64	380.93	425.752	420.426	231.634	558.94	110.297	557.112	581.341	1025.27	53.345	98.5817	278.918
P06702	15.0077	433.16	647.667	4859.24	214.522	223.401	78.8122	133.166	789.134	297.714	206.514	427.19	6.15902	244.687	730.479	252.85	271.947	183.947	0.356666	1004.98	251.131	216.22	117.112	675.499	649.673	473.542	287.766	185.128	805.819	187.398	963.059	407.422	350.36	44.5749	399.467	352.164	409.63	265.679	396.652	285.084	1691.07	1735.22	1632.06	1234.12	1457.24	1193.77	181.411	698.541	924.36
Q12765	#N/A	128.132	83.5846	110.536	194.261	88.1318	51.9484	69.8224	245.548	336.277	366.274	224.982	25.0377	207.006	431.351	219.716	194.523	227.961	0	300.464	84.301	125.631	74.8136	168.112	62.0263	111.719	129.624	95.1639	142.854	348.011	253.627	125.337	455.686	64.2011	157.355	72.066	126.004	133.164	114.685	157.01	1758.43	598.154	1391.88	1492.8	1126.43	1476.97	74.914	73.2702	58.3073
Q6YN16	#N/A	280.218	60.0056	54.1842	24.7789	51.3905	155.223	161.095	406.238	253.856	80.3774	248.675	36.8202	110.539	61.0373	24.0629	115.816	201.47	1.07	1976.05	96.8745	122.341	293.02	169.964	103.555	70.8768	24.5422	95.5267	126.721	185.286	990.697	387.133	79.1311	28.6909	171.266	73.8806	72.17	239.419	259.464	136.742	1731.07	427.713	806.555	2037.69	2194.56	1500.68	71.255	142.068	98.1942
P04843	#N/A	184.499	74.5157	229.199	37.5106	55.5254	219.535	12.3809	426.57	87.416	13.5289	251.943	16.2009	45.3413	166.3	42.0787	18.8751	73.6618	5.79583	647.616	#N/A	#N/A	136.583	211.475	182.514	378.524	195.301	537.972	38.3634	128.26	5166.82	181.877	#N/A	#N/A	102.078	227.474	244.132	133.245	499.497	#N/A	256.543	734.002	690.406	320.938	1227.41	#N/A	9.91792	95.5367	269.49
A0A0A0MSS8	#N/A	24.0486	#N/A	#N/A	4990.69	160.433	19.3028	#N/A	156.852	120.684	28.0525	23.6931	#N/A	#N/A	422.263	466.519	14.9351	22.9207	#N/A	429.701	6.41329	9.94641	22.0604	24.732	#N/A	#N/A	153.994	253.69	17.8216	36.8652	147.648	95.3672	9.7452	#N/A	38.5095	#N/A	311.836	36.391	91.82	17.5344	417.884	#N/A	1711.32	439.994	372.233	164.625	22.4357	32.924	#N/A
P36578	#N/A	275.276	97.0367	483.323	22.8623	18.0753	1234.13	#N/A	439.33	62.2402	5.37176	216.199	0.937242	21.8889	82.6957	12.9764	90.7102	203.13	2.79389	1354.38	99.828	117.291	116.249	186.525	102.13	255.297	75.5278	169.046	146.513	442.767	2961.25	174.05	38.9808	11.9753	186.743	229.159	161.148	550.647	496.244	338.154	605.456	766.074	652.368	1804.3	1561.61	1058.07	0	81.073	495.467
P55809	#N/A	33.8391	277.507	94.8223	58.4563	152.163	52.3932	61.9044	128.843	156.749	26.1625	44.6287	24.77	345.532	292.01	65.1337	18.0504	132.458	#N/A	1110.01	16.7083	54.8583	26.0888	49.6818	108.546	110.877	107.329	461.672	59.5618	83.1387	418.282	129.353	287.055	27.7761	77.2954	113.672	176.546	85.7498	136.284	88.2721	260.128	499.979	917.106	407.639	472.412	580.879	13.8658	37.3012	130.539
Q96CX2	#N/A	58.458	38.8449	45.1535	15.1959	12.5227	4.62554	#N/A	231.024	222.586	45.6599	246.837	8.16739	46.9048	42.4081	16.126	36.1925	26.3256	#N/A	284.628	212.482	131.752	50.8349	156.672	51.3322	108.07	35.4307	34.2203	24.8565	67.5862	301.036	164.678	59.8745	111.188	60.0675	33.0519	25.0362	26.7462	109.804	77.4714	222.67	301.808	84.8536	191.939	485.537	309.487	16.0805	58.7113	50.0399
Q13618	1.42253	151.611	#N/A	#N/A	69.5451	130.662	117.951	81.7714	380.303	337.576	73.3146	104.066	#N/A	#N/A	183.112	59.4644	126.719	182.12	0	3223.57	37.8047	49.0435	72.7994	112.547	#N/A	#N/A	83.8238	110.4	93.8919	186.63	936.272	226.78	262.263	18.3788	138.468	#N/A	111.076	172.472	315.586	127.141	1053.82	#N/A	846.373	1389.83	2296.79	977.584	80.4989	147.682	#N/A
Q9NR31	2.13379	293.811	114.872	200.301	182.898	267.94	226.207	33.8315	206.335	199.209	65.5554	291.67	70.5609	246.094	282.619	74.0786	386.023	297.803	#N/A	1247.11	133.751	132.517	123.347	241.436	432.402	273.402	69.9972	293.714	350.336	454.863	615.252	403.508	274.815	41.9137	224.7	205.181	271.754	353.617	164.842	201.212	2751.68	1979.61	3421.75	4512.93	2088.85	2463.44	43.6196	171.281	535.209
Q00688	#N/A	345.235	248.487	222.155	39.4272	40.0492	208.416	52.5468	296.587	177.429	148.022	440.875	91.448	89.4318	102.385	66.6455	172.533	217.165	0.564722	673.974	271.468	326.013	143.105	188.486	1539.61	563.927	44.9365	78.7188	195.85	347.819	824.022	435.744	201.999	118.257	236.585	260.397	109.783	193.464	270.941	172.811	925.591	886.237	396.408	838.112	855.359	692.73	107.845	138.833	812.822
Q9C0C2	1.70703	81.6512	8.9177	15.5328	20.6719	55.6435	26.0632	14.9722	67.6371	33.0682	72.9167	63.624	9.10464	12.5079	56.0392	51.6534	85.5792	39.6129	#N/A	411.516	16.4552	17.9035	25.8011	48.1565	6.59476	12.4912	32.1469	70.98	93.6105	69.3143	147.435	49.4344	32.3541	3.90862	63.2919	24.4973	45.8409	55.5996	51.8747	20.0679	360.047	85.1504	225.301	290.689	202.322	145.077	27.5391	34.8271	42.7877
P61457	5.90349	148.759	70.1324	143.407	957.615	367.058	120.709	173.908	313.911	462.256	339.813	195.57	99.8832	386.026	502.99	953.573	405.905	398.288	0	738.235	82.1914	489.21	96.0108	119.411	558.95	109.754	217.942	510.765	350.899	205.831	209.407	284.351	1613.73	112.186	248.377	177.573	511.42	259.033	162.041	325.287	1926.19	1414.37	3880.11	2009.04	1129.74	2731.1	232.445	234.845	354.34
K7ERI7	#N/A	112.449	27.66	70.8006	3.1487	7.5609	117.596	#N/A	93.2604	16.684	15.021	111.01	3.34729	10.1627	26.6565	6.2992	17.3174	31.8897	1.69417	303.222	21.8558	47.8193	57.2612	74.9585	28.6961	52.0699	27.826	62.6365	25.9821	68.8343	710.07	48.0955	15.5923	7.98356	97.3793	50.0314	38.0832	71.9715	110.166	73.8045	301.548	189.348	122.891	255.975	349.822	201.073	6.54776	33.3046	124.012
V9GYM3	2.77393	496.656	1410.21	4539.55	1014.29	505.399	52.5711	198.814	747.121	619.105	164.237	813.224	58.109	764.704	3045.66	338.015	246.75	211.435	#N/A	447.682	369.524	456.158	83.8296	488.211	827.374	428.91	1765.66	453.933	583.705	356.364	468.88	561.183	467.458	141.126	484.133	612.95	702.071	279.133	224.489	338.221	1687.86	2147.67	2192.07	874.511	701.52	1154.96	325.751	267.579	738.125
O14562	#N/A	44.7703	28.4157	15.894	46.6829	46.5468	16.1005	#N/A	62.139	89.514	45.8589	32.578	7.76572	21.7326	60.7344	67.7794	101.98	95.9181	#N/A	192.068	55.6944	46.5951	21.4849	21.7903	51.5104	39.0174	16.5919	39.6617	57.6858	56.1619	89.6092	76.2114	176.427	13.7217	28.6518	17.498	45.1357	55.3565	38.8608	62.6705	216.066	174.082	441.824	372.925	294.822	864.73	19.4507	17.1281	71.6513
P62829	#N/A	184.214	87.8167	219.446	9.30919	15.3581	345.048	3.45513	91.0819	18.0826	7.85868	188.319	12.4519	25.0159	52.4043	14.7401	45.63	101.648	0.95111	430.927	9.53555	67.5591	83.9255	85.091	107.833	205.894	45.9735	136.035	68.4726	181.254	905.552	43.667	21.9072	3.74229	133.77	213.606	102.496	239.176	131.765	117.541	511.387	995.055	394.627	962.645	470.716	539.132	6.25888	51.194	436.29
P15880	2.34717	605.112	51.239	264.599	91.0384	70.2928	223.716	#N/A	289.844	54.0481	87.1419	524.107	14.7281	24.5468	420.446	68.4093	63.9553	86.5339	1.04028	1022.35	53.2472	157.153	243.24	383.727	74.8594	222.315	274.977	828.18	90.7965	134.596	1855.43	115.244	67.9825	25.6971	464.233	270.636	555.615	247.686	262.627	391.824	2993.88	1524.3	3390.84	1272.8	1362.15	2705.61	44.7751	176.895	604.685
P12270	#N/A	40.2077	34.3105	58.1577	3.2856	8.1516	#N/A	#N/A	50.0017	21.0797	11.9372	60.0497	10.8452	17.9802	28.1711	#N/A	#N/A	#N/A	#N/A	192.681	62.7828	102.678	18.8952	39.5494	35.6473	89.1224	10.0243	17.0497	#N/A	#N/A	150.624	51.9061	48.0244	13.7217	37.5882	49.6426	18.8065	#N/A	25.5759	69.5376	248.523	249.849	131.924	#N/A	204.911	433.081	5.1034	29.0226	145.043
P05109	9.45981	262.919	315.596	2954.12	77.2115	106.443	62.2669	126.4	209.551	87.0164	174.383	284.419	38.293	148.063	294.736	104.315	332.054	166.59	#N/A	285.241	117.043	129.609	79.3216	553.582	429.016	282.525	155.722	103.145	604.06	143.045	267.446	110.815	276.14	40.8326	301.811	226.178	167.378	212.754	112.606	211.013	2331.34	1420.25	1476.35	1578.91	554.734	1565.19	161.287	490.53	524.476
E7EWW9	#N/A	#N/A	41.4144	40.0963	#N/A	#N/A	37.8939	#N/A	1053.56	1013.13	#N/A	#N/A	50.6111	948.259	#N/A	#N/A	93.9172	141.344	#N/A	156.208	#N/A	#N/A	#N/A	#N/A	429.907	152.841	#N/A	#N/A	92.2973	123.556	77.2786	60.4541	#N/A	#N/A	#N/A	131.17	#N/A	96.1241	219.067	#N/A	#N/A	153.075	#N/A	283.949	86.0717	#N/A	#N/A	#N/A	52.2155
Q969E4	#N/A	#N/A	7.70852	9.21131	63.2478	32.4883	24.551	21.0187	196.791	234.674	#N/A	#N/A	3.88286	13.1333	290.192	148.661	75.2254	82.2155	0.802499	332.543	77.0439	52.4864	#N/A	#N/A	9.80301	13.8947	110.613	66.9896	66.1277	139.877	197.502	168.695	77.4159	57.2155	#N/A	8.68421	96.6185	64.7582	92.1815	59.4037	#N/A	74.5066	447.549	358.348	514.109	392.122	#N/A	#N/A	18.7106
Q6UXG2	#N/A	60.5492	28.8692	55.4485	7.52949	#N/A	36.3817	#N/A	103.945	45.4563	3.28274	27.3696	10.0419	#N/A	16.2059	#N/A	12.7361	25.1629	#N/A	479.046	28.691	28.8446	19.8544	20.7008	11.2289	68.6312	6.04914	31.5601	41.8339	36.1932	336.646	312.055	40.4621	4.07494	26.8093	49.6426	21.8626	37.2825	125.258	63.0039	238.616	527.148	372.745	502.176	1169.47	816.968	3.94791	20.6489	94.8582
P08237	#N/A	29.2766	11.1849	24.2023	24.2313	33.1971	27.1306	#N/A	#N/A	#N/A	13.4294	39.6246	5.35567	113.666	50.4353	25.0708	18.3253	24.8307	#N/A	#N/A	#N/A	#N/A	18.3197	50.3355	33.3303	29.4735	28.5174	27.9325	14.2573	36.6732	#N/A	#N/A	#N/A	#N/A	36.5748	32.0149	30.4431	26.0978	#N/A	#N/A	342.308	423.231	278.605	412.61	#N/A	#N/A	9.82163	25.5018	17.6953
Q16666	#N/A	26.1398	47.3092	167.248	31.487	27.172	27.9312	#N/A	113.282	112.292	32.1311	95.2829	39.0964	32.677	62.8548	41.8267	135.882	119.42	#N/A	702.887	42.2771	97.4748	8.34459	67.7678	280.01	113.122	19.3573	42.4429	26.2635	102.915	389.476	133.061	54.4952	16.0503	52.1445	107.451	43.1375	46.9274	80.0714	125.074	906.06	1946.98	858.332	570.509	900.985	1916.71	17.7175	3.80624	73.972
E7ENY0	#N/A	106.46	45.042	112.522	30.3918	87.7774	63.4233	11.5171	112.348	127.178	31.3353	109.683	12.7197	55.504	71.6393	39.685	76.6914	100.569	#N/A	303.733	68.9429	66.3349	38.4619	135.318	47.9457	92.6311	38.196	44.1357	61.4377	93.8911	159.234	187.027	140.409	17.2977	89.1799	105.118	71.3472	84.0478	68.865	103.406	959.652	1084.41	560.263	782.502	311.965	1293.16	15.4065	65.1819	181.159
O00182	#N/A	70.815	87.061	122.276	70.3665	258.252	105.32	#N/A	73.6539	72.4304	22.1834	120.61	40.5692	100.22	78.7578	72.8187	191.866	89.5236	#N/A	230.992	41.7708	105.508	23.2114	50.6624	106.764	127.719	47.0105	75.8167	174.371	103.203	110.231	51.5971	40.3841	16.2166	63.5683	105.896	126.004	130.57	72.8415	89.8722	516.859	888.337	1065.95	1121.3	407.055	704.115	8.0884	17.4136	149.539
P52943	#N/A	294.572	83.2823	124.443	174.137	452.237	51.3258	63.0561	102.701	68.1345	148.42	81.3938	36.9541	47.3738	274.441	158.11	143.945	71.3365	#N/A	1177.44	40.505	51.7978	34.6253	136.407	135.638	121.684	225.201	316.689	221.832	217.639	205.474	74.0486	143.761	12.9733	175.227	140.762	246.836	106.174	91.7296	139.942	1367.25	1098.69	1848.21	943.266	667.859	1123.95	83.3876	60.0435	113.424
O43765	#N/A	17.2047	70.4347	70.4394	57.0873	46.665	15.2999	#N/A	67.9483	79.4237	37.9007	27.0632	49.5399	125.705	61.6432	73.4487	54.8843	71.8348	#N/A	128.42	3.29103	20.1989	8.72825	19.7202	79.85	116.912	17.4561	35.6714	36.2999	39.4573	63.141	52.627	21.5174	4.8234	25.888	77.7691	43.8427	30.7986	39.6742	18.3345	300.416	769.155	620.564	357.337	316.072	287.074	15.6954	6.94639	262.238
O43237	#N/A	92.1071	4.08098	8.66947	#N/A	#N/A	37.627	#N/A	72.2016	76.4265	8.35607	28.5951	7.36404	5.78492	#N/A	#N/A	36.0092	27.2391	#N/A	874.113	7.76346	10.482	19.6625	53.822	9.09007	29.0525	#N/A	#N/A	57.8734	82.8507	229.922	133.061	5.06751	#N/A	49.1964	13.7392	#N/A	44.658	103.84	28.0684	536.862	151.394	#N/A	526.021	755.716	468.312	4.91082	23.0278	41.9175
Q16401	#N/A	56.9372	53.0528	86.514	35.7309	58.1244	80.3244	56.1458	211.003	153.652	12.6336	32.7822	21.1549	85.3667	49.9809	24.5669	101.614	94.7554	#N/A	1429.88	#N/A	#N/A	16.7851	30.7243	29.2308	75.368	26.0977	39.9036	92.6725	72.5784	390.22	88.7759	#N/A	#N/A	37.2197	78.5468	39.8463	112.496	118.028	#N/A	299.567	682.044	337.761	876.618	1038.75	#N/A	9.24389	17.699	72.9567
P62942	#N/A	101.898	11.3361	16.6165	213.153	122.865	23.3056	20.8747	47.3045	71.6312	95.3985	126.125	5.62345	15.1659	276.864	272.503	86.6787	67.8486	#N/A	61.9112	33.8386	75.7457	26.8562	78.2271	27.2702	34.9472	95.7493	116.567	64.4393	98.5953	53.3616	56.0256	76.0126	26.9445	97.5636	10.6284	143.282	48.3863	26.1181	59.0703	1127.41	308.67	1834.72	625.53	397.144	608.949	66.9219	38.7285	44.2382
Q93009	2.84506	129.463	65.598	91.21	117.049	155.944	124.267	56.4338	186.313	156.949	51.4296	160.235	78.7283	89.7445	139.492	59.5904	178.397	233.193	#N/A	876.361	115.946	133.741	52.8491	71.2542	33.3303	157.052	69.9972	65.0549	211.327	180.102	421.684	182.186	382.012	44.9075	91.8516	126.634	107.55	186.656	146.135	192.745	571.961	784.7	715.467	1125.52	896.877	1421.91	18.0063	55.9518	302.705
O14929	#N/A	#N/A	#N/A	#N/A	#N/A	#N/A	25.5294	7.19819	4.46073	4.19597	#N/A	#N/A	#N/A	#N/A	#N/A	#N/A	43.0645	34.0488	#N/A	68.2454	13.7548	10.1759	#N/A	#N/A	#N/A	#N/A	#N/A	#N/A	31.9851	25.4408	12.4369	4.53149	71.023	3.077	#N/A	#N/A	#N/A	30.7986	4.33795	23.3348	#N/A	#N/A	#N/A	254.543	69.7323	198.066	#N/A	#N/A	#N/A
P28062	3.84083	150.565	74.818	187.658	147.852	177.918	85.5726	#N/A	168.885	181.326	68.9376	292.589	100.017	156.193	141.613	80.6298	573.032	168.583	#N/A	619.419	57.3821	210.405	105.027	168.221	85.1971	315.928	62.3926	139.421	284.959	185.478	160.404	225.853	167.929	61.8726	231.057	208.032	154.213	181.307	117.305	154.276	2810.93	2572.86	1908.38	2444.23	1391.7	1977.65	80.21	127.89	415.984
A0A0A0MRM9	#N/A	73.0963	109.733	187.116	62.974	37.6864	55.5065	#N/A	172.724	196.911	87.2413	85.2746	212.888	82.2397	73.3054	120.189	95.7497	202.217	0.861944	489.569	77.9721	213.312	58.7958	68.4215	377.149	168.982	27.4804	60.339	65.5649	70.0823	370.342	230.9	498.253	51.311	88.6271	212.439	81.6908	77.3207	141.255	181.344	1155.05	2860.66	980.078	1149.61	1411.43	2381.95	67.4034	73.9363	528.972
P09758	#N/A	10.1708	60.459	41.9024	11.2258	17.1302	30.5998	33.3996	3.8383	#N/A	5.47124	13.072	9.10464	27.9865	33.9265	19.2756	70.3692	58.4644	#N/A	26.7669	40.2518	41.5454	4.508	6.64603	104.625	65.5435	20.5671	22.9748	148.295	86.5949	16.2636	6.90022	25.8833	13.9712	8.84429	32.9222	25.7414	63.4614	2.98234	60.2037	177.57	662.156	280.004	839.123	102.232	579.733	4.52565	8.27858	137.211
O00571	#N/A	74.4271	48.6695	58.6995	#N/A	#N/A	28.7317	#N/A	94.609	70.0327	14.7226	44.4245	16.6026	17.8238	#N/A	#N/A	23.2731	41.523	#N/A	453.914	20.8432	37.5668	15.1545	43.0358	52.9363	61.4734	#N/A	#N/A	22.9805	48.7696	326.016	92.8955	56.6781	8.23305	34.0874	62.6041	#N/A	28.4482	100.948	93.4057	429.773	741.285	#N/A	233.31	944.288	1302.97	6.35517	13.9879	55.8416
O00232	#N/A	70.6249	11.0338	59.0607	61.0574	228.008	24.462	#N/A	78.8408	62.8396	31.2358	56.7817	4.15064	9.06826	99.9619	61.8581	35.7343	29.2322	#N/A	553.728	12.5734	11.7062	28.0071	56.5458	17.289	18.6666	47.0105	62.8783	32.7355	42.0494	143.077	76.9323	52.7021	3.077	72.689	13.6096	99.4395	43.7665	59.918	32.4687	643.008	76.4673	574.129	871.647	676.52	278.409	9.24389	45.104	15.8097
P49721	#N/A	39.3522	177.145	114.509	25.0527	28.2352	151.309	130.719	217.02	190.817	10.7435	48.6116	47.2638	115.542	27.1109	17.8897	479.39	259.27	#N/A	426.84	218.221	172.226	19.8544	36.0629	54.0057	213.473	3.45665	32.7693	489.626	352.044	135.317	169.828	301.4	40.8326	31.0471	115.746	25.6239	297.126	80.0714	144.542	678.39	852.625	681.373	2006.01	1142.24	1393.55	12.6141	22.6471	261.368
Q14651	#N/A	48.4774	#N/A	#N/A	32.1715	33.4334	11.6528	27.0652	38.798	31.4698	32.7279	23.9994	#N/A	#N/A	13.9341	18.2677	64.7799	31.6405	#N/A	200.037	#N/A	#N/A	18.8952	22.2261	#N/A	#N/A	4.49365	7.61795	34.3301	33.5051	74.0897	28.1158	#N/A	#N/A	28.7439	#N/A	21.3924	34.6079	30.9079	#N/A	208.423	#N/A	147.444	228.676	196.161	#N/A	38.0348	28.4517	#N/A
P53990	#N/A	68.8189	98.0947	88.5008	20.3981	73.3644	40.6514	9.9335	78.5296	82.3209	55.7071	49.735	44.7198	116.168	73.6083	53.0393	55.1592	60.1253	#N/A	524.611	20.9276	32.7466	22.1563	56.001	131.36	100.491	44.7636	72.7937	79.447	94.2751	307.626	102.267	19.3345	5.15605	55.5532	82.3056	59.0055	58.6795	90.374	52.5366	693.863	1321.79	858.077	799.101	1039.74	637.735	18.8729	42.4396	112.844
P39023	#N/A	500.648	176.994	352.558	156.887	111.051	709.043	38.7262	384.349	160.346	89.4298	479.07	30.6612	126.018	247.178	120.693	99.1399	224.307	#N/A	884.738	35.3575	200.841	232.498	329.796	373.584	389.612	188.733	357.923	195.85	411.854	1501.35	135.43	174.244	32.5995	393.018	375.106	312.541	420.401	286.305	316.953	1548.41	1706.65	1363.89	1898.66	1351.79	1490.22	29.2723	141.021	806.15
Q6FI81	#N/A	#N/A	62.8774	71.7037	62.0157	56.4705	6.31565	#N/A	102.078	88.415	#N/A	#N/A	33.0713	57.3802	53.313	50.1416	5.40596	12.7891	#N/A	467.399	11.1389	26.0902	#N/A	#N/A	106.942	61.7541	16.9376	29.2626	6.09688	9.50431	111.081	90.0118	122.244	1.99589	#N/A	57.9379	46.7812	5.75448	102.755	41.7359	#N/A	362.029	323.767	50.3019	432.769	279.125	#N/A	#N/A	122.126
O96019	#N/A	87.7346	119.709	137.989	98.7048	64.504	61.3774	40.3098	322.625	437.38	99.0791	148.388	78.8622	66.2921	116.168	142.866	124.154	137.192	1.605	624.833	83.4572	128.079	33.3784	61.9933	121.914	151.438	47.0105	44.9822	99.0508	108.196	404.995	223.588	201.531	36.0924	99.4982	121.709	73.2279	89.1539	148.394	112.074	597.153	819.993	572.603	706.923	887.413	862.869	64.7072	65.848	307.927
O43719	0	181.458	#N/A	#N/A	20.9457	41.585	71.518	6.62233	189.84	158.448	106.838	254.394	#N/A	#N/A	52.8586	36.6613	118.748	191.421	#N/A	1002.94	122.443	150.114	86.3234	126.71	#N/A	#N/A	34.9122	35.5504	110.869	122.788	393.621	245.524	251.738	62.3716	146.023	#N/A	55.0091	107.876	163.487	121.474	1286.39	#N/A	474.391	944.614	1329.47	1022.2	34.0868	55.0954	#N/A
B4DDF4	#N/A	57.2224	237.604	400.24	422.61	346.738	69.5611	62.3363	167.537	156.35	442.076	226.31	87.1635	280.178	395.001	574.361	396.651	440.642	#N/A	2064.63	32.5728	76.7404	61.0978	119.847	1864.53	215.438	120.119	179.687	340.393	317.29	422.853	151.187	160.211	15.7176	220.923	293.06	295.38	244.768	180.567	266.883	950.217	1525.28	1510.57	1176.66	844.467	1311.78	82.9061	76.22	855.465
B0QYK0	#N/A	115.585	51.239	55.9903	25.0527	36.1506	70.8954	#N/A	186.002	130.575	67.2465	144.099	63.3308	20.1691	57.5538	51.4015	141.013	266.162	0.0891666	397.826	76.0313	89.5942	64.263	84.6552	413.509	118.736	27.3076	65.1758	88.9206	127.3	293.914	231.93	44.0483	19.2936	125.478	70.2514	71.8174	112.334	119.203	67.5375	1313.47	1516.04	1399.38	1864.29	1626.43	1061.51	32.5462	54.6196	203.351
P49247	#N/A	26.3299	39.4495	77.4833	11.4996	6.73393	22.594	13.5326	104.464	83.1201	13.6284	14.2975	6.96237	22.358	11.8137	5.79526	30.2367	54.3951	#N/A	258.781	15.6957	56.3885	3.35702	19.6112	51.3322	34.1051	#N/A	2.66024	39.7704	40.4173	71.4322	81.3608	136.355	5.90451	25.1509	36.4218	18.8065	43.1991	62.5388	42.736	295.982	421.831	188.154	442.859	535.269	476.833	5.19969	24.7406	64.5442
B3KSI3	#N/A	45.3406	76.0272	84.7079	24.0944	34.4966	6.84936	11.2292	14.8345	8.89145	54.016	49.1223	23.0294	82.2397	42.2566	18.8976	27.5796	23.9172	#N/A	16.0397	78.1409	194.261	39.6128	56.4368	204.437	108.771	17.8018	26.3605	26.4511	27.1689	8.61013	14.6243	155.845	30.271	73.7024	73.1029	52.8933	16.6961	6.32618	88.3388	973.522	831.057	578.964	124.533	52.4109	935.049	38.6125	22.7423	103.706
P47897	#N/A	190.868	12.0918	30.885	27.5169	53.8714	67.0704	#N/A	368.166	181.026	85.7492	202.923	1.20503	11.5698	50.5868	27.4645	72.1101	73.9109	#N/A	1748.23	64.7236	86.7633	83.7337	126.819	16.7542	7.43856	21.4312	54.0512	93.4229	98.9793	830.506	178.685	174.4	11.1437	165.738	7.38806	53.3635	109.416	245.817	172.144	1061.55	240.046	547.796	1173.04	2420.27	1535.69	43.8122	92.3014	9.71789
P55884	#N/A	69.2942	24.9393	68.9945	7.66639	14.0586	67.871	#N/A	90.8744	51.1508	18.0053	88.3384	12.7197	17.3548	39.5304	6.92912	64.0469	45.2601	0.772777	318.24	30.6319	62.1268	24.4583	38.3509	23.7055	43.5086	20.0486	45.7077	53.1835	50.0177	446.345	88.8789	127.857	14.1376	40.8127	46.2726	43.8427	64.6771	82.4211	96.1392	305.417	411.467	454.927	404.69	598.93	1012.03	10.2068	29.6887	117.34
P08559	#N/A	90.5862	48.0649	91.5712	10.8151	19.2567	#N/A	#N/A	238.597	179.527	27.2567	123.163	27.18	129.926	48.012	10.2047	#N/A	#N/A	#N/A	1175.6	45.9057	158.607	71.8402	122.243	55.2534	111.719	19.8757	46.4332	#N/A	#N/A	518.202	201.857	43.3467	65.2822	108.895	102.137	33.4991	#N/A	143.243	109.407	1891.09	1509.04	646.516	#N/A	1581.7	1733.97	10.3994	61.9466	102.981
P00734	#N/A	168.34	448.152	5828.95	147.03	75.9635	37.2712	172.325	1151.39	717.311	172.095	221.612	14.7281	142.278	736.537	174.236	128.369	127.226	#N/A	507.754	32.2352	135.883	24.6501	221.825	90.366	201.824	177.153	46.3123	317.6	182.502	445.176	511.646	99.557	22.6201	174.951	215.42	121.42	169.96	274.376	79.9383	474.307	442.838	249.727	339.727	547.68	168.922	100.816	61.7563	294.002
O60610	#N/A	21.197	78.4456	185.49	61.3312	105.262	27.4864	58.1613	92.3268	63.439	14.8221	13.6848	10.8452	20.7945	56.948	58.5826	54.5178	65.025	#N/A	834.78	78.0565	104.667	7.57727	16.2338	43.4897	42.2454	29.2087	62.0319	41.365	57.0259	270.741	109.168	318.473	25.6139	15.0169	46.5318	53.1284	63.7045	98.9596	185.278	88.3133	282.201	334.962	645.499	623.395	1416.89	2.69613	10.1817	54.5362
P09936	6.11687	129.653	50.3321	138.17	181.803	44.4203	#N/A	#N/A	119.714	377.038	1773.48	109.274	17.9415	28.7683	255.357	156.724	#N/A	#N/A	#N/A	55.9857	113.161	145.065	39.7088	155.909	53.6492	35.9296	67.7504	92.7455	#N/A	#N/A	73.7708	27.9098	6421.54	47.1529	369.71	93.1933	153.156	#N/A	119.113	211.48	294.944	67.084	887.337	#N/A	88.661	347.296	53.6338	615.755	27.8483
Q5R3I4	#N/A	9.88559	12.0918	19.5063	19.5767	8.62416	46.7892	24.7618	79.4633	145.061	17.508	8.78277	20.6193	18.2929	14.9943	23.685	119.847	280.861	#N/A	788.295	24.303	68.4772	6.71404	5.88337	46.3415	14.8771	4.32082	10.0363	216.955	86.0188	129.152	126.985	54.807	15.3018	9.12067	15.0354	8.58048	107.957	74.2875	76.8047	101.9	145.652	93.5044	1318.21	787.234	618.33	9.53276	5.23358	17.9854
P11279	#N/A	206.362	167.471	132.571	167.018	134.915	108.344	25.1936	278.018	216.492	84.3565	273.798	41.9081	124.61	235.365	138.33	352.487	319.312	#N/A	473.12	85.0605	467.787	80.2807	106.337	572.496	112.842	64.1209	151.996	600.777	326.219	273.398	259.016	78.7412	72.9332	197.338	95.1375	263.056	173.769	148.123	158.61	821.521	631.626	1152.33	973.262	635.002	768.132	141.162	132.077	204.511
A0A590UJS9	#N/A	133.265	77.0852	121.011	59.9622	89.0769	52.5711	23.754	153.947	190.417	72.5187	121.733	89.038	110.852	97.0842	96.7557	82.7387	109.455	#N/A	505.915	135.27	166.87	54.7674	80.8419	524.372	188.35	35.7763	116.929	109.556	101.763	221.312	251.806	198.646	70.7709	99.5904	165.389	102.848	80.968	114.414	250.815	1060.51	1865.19	1185.79	621.822	1138.04	2351.8	74.0474	53.7632	247.734
P05198	#N/A	147.904	241.231	282.48	15.1959	26.1087	75.5209	#N/A	86.9324	54.8473	29.6442	177.8	70.9626	146.499	62.249	18.5196	96.8492	85.5373	#N/A	330.5	80.8412	154.934	67.8118	89.3401	210.854	352.7	14.8636	70.1335	81.8857	106.18	319	99.5897	160.913	34.9281	131.927	211.921	53.3635	88.4245	73.1126	128.541	961.539	1458.48	400.097	759.247	419.019	978.873	29.7538	82.4052	645.442
O00468	#N/A	9.60043	#N/A	#N/A	18.2077	17.3664	8.71737	#N/A	38.9017	32.5687	11.0419	23.6931	#N/A	#N/A	20.9011	10.9606	14.3854	16.6922	#N/A	84.5916	19.4086	45.524	9.016	12.6384	#N/A	#N/A	16.0734	14.3895	8.34803	33.1211	115.121	38.9296	43.5806	9.97945	11.7924	#N/A	17.9837	12.8868	28.8293	30.0685	88.4076	#N/A	331.145	203.061	192.679	277.765	3.85162	13.6073	#N/A
P30740	10.2422	165.584	331.315	186.935	227.391	218.676	59.9542	301.604	516.096	596.227	112.31	135.724	106.846	189.183	90.8744	116.157	239.145	143.42	0	2681.9	#N/A	#N/A	93.3252	67.1141	229.747	207.017	77.6018	173.399	384.947	422.894	415.838	455.105	#N/A	#N/A	111.751	125.597	128.825	269.812	288.926	#N/A	124.45	124.224	150.497	325.993	608.484	#N/A	101.972	81.5487	69.9108
Q14126	#N/A	#N/A	46.7046	53.1005	5.0653	#N/A	89.7534	110.708	21.6812	27.9731	7.56025	#N/A	7.63183	#N/A	3.48352	2.77165	354.778	234.688	#N/A	88.576	185.817	95.3325	#N/A	3.92225	59.7093	41.263	#N/A	5.80415	355.213	190.182	37.6295	36.7668	458.414	39.4188	9.48918	60.0118	8.46294	192.816	32.5347	166.744	155.209	763.553	194.387	1964.22	569.644	1634.01	4.52565	3.14015	27.9933
P51570	#N/A	53.9905	38.0892	56.8934	36.0047	74.1914	22.683	#N/A	25.3121	26.8742	24.2724	33.7013	15.1298	60.3508	84.5132	43.8424	27.6712	27.2391	#N/A	258.679	18.0585	34.0473	17.2647	50.4445	75.0376	57.9646	32.3197	58.1624	27.4828	36.2892	90.6721	24.6142	58.0035	0	51.7759	48.6057	53.5986	56.7343	24.401	79.7382	692.165	726.86	756.431	606.319	277.233	1231.07	10.3031	28.4517	46.994
Q96EP5	#N/A	17.5849	20.2538	56.7128	#N/A	#N/A	13.8766	#N/A	59.2344	42.0596	13.7278	12.9699	4.28453	46.123	#N/A	#N/A	26.1136	47.2532	#N/A	143.336	13.9236	24.56	2.87745	21.6813	54.8969	20.9122	#N/A	#N/A	34.2363	39.3613	103.428	41.8133	28.2221	2.74435	18.1492	14.7761	#N/A	34.4458	30.0946	23.0681	345.422	221.699	#N/A	535.458	393.483	333.905	7.51066	12.9412	18.7106
P00747	#N/A	#N/A	257.404	1709.87	17.2494	15.1218	16.5452	65.3595	230.713	51.0509	#N/A	#N/A	6.02513	50.0318	124.044	10.4567	29.7786	26.6578	#N/A	144.357	#N/A	#N/A	#N/A	#N/A	99.0996	92.9118	56.3434	10.7619	84.8873	43.1054	137.55	87.4371	#N/A	#N/A	#N/A	86.0644	24.0959	35.9047	60.9121	#N/A	#N/A	215.397	51.65	96.9807	110.268	#N/A	#N/A	#N/A	204.076
P17612	#N/A	164.443	115.174	122.637	60.5098	71.2379	145.527	#N/A	362.772	529.391	133.896	115.912	60.2513	151.815	191.897	70.929	237.679	423.701	0	2407.59	45.7369	43.1521	61.8651	136.298	265.929	187.227	57.3804	84.4021	201.384	331.691	858.037	265.813	212.523	5.73818	135.52	162.926	104.729	344.782	278.533	210.48	1327.81	2377.49	1109.84	4324.45	2921.35	2668.38	34.9535	71.0816	218.87
Q9Y5K6	#N/A	81.0808	208.584	223.6	#N/A	#N/A	32.4678	9.5016	157.993	124.98	38.1992	34.7226	94.6614	143.998	#N/A	#N/A	281.202	167.172	#N/A	588.77	63.5422	82.4787	26.5684	30.6153	825.77	290.946	#N/A	#N/A	142.479	87.9389	220.249	224	60.0305	10.8111	57.9485	236.029	#N/A	94.26	126.976	84.6719	426.093	1730.6	#N/A	735.233	809.199	745.504	26.2873	39.8704	621.945
B1AJY5	#N/A	49.0477	#N/A	#N/A	34.225	30.598	#N/A	#N/A	31.5363	44.1576	20.1938	35.1311	#N/A	#N/A	59.6742	33.6377	#N/A	#N/A	#N/A	167.651	18.3116	48.4314	11.6057	45.2148	#N/A	#N/A	14.1723	39.6617	#N/A	#N/A	59.6331	33.5742	193.891	3.82546	36.6669	#N/A	50.1899	#N/A	29.5523	93.1391	861.243	#N/A	1049.92	#N/A	263.483	1982.81	14.251	14.7492	#N/A
Q9UHB9	#N/A	72.9062	19.0446	63.2149	18.2077	16.4213	27.0416	#N/A	42.6363	28.2728	33.5238	43.5054	4.01675	10.0064	26.9594	11.8425	27.1214	26.9899	#N/A	236.713	9.78871	10.8645	23.691	42.0552	55.7881	47.5787	8.64163	31.5601	25.8883	45.3135	195.269	66.1185	20.0361	#N/A	67.1613	68.696	40.3165	34.8511	38.2282	37.869	854.922	1067.04	558.736	704.564	596.698	488.863	14.8287	23.6939	57.292
O14744	1.49365	36.2155	67.8652	113.967	39.2903	102.545	40.8293	#N/A	247.415	201.806	11.2409	25.6334	45.5232	122.891	82.2414	55.055	62.1228	113.441	#N/A	913.344	90.5456	108.951	13.7158	20.8097	42.4203	143.438	25.4064	45.1031	58.8114	81.1227	294.977	183.937	165.98	15.4682	29.1125	113.024	75.3436	137.54	151.467	104.273	272.582	1172.22	614.457	1621.71	1355.9	1406.3	8.76244	12.2751	327.798
P61020	#N/A	#N/A	#N/A	#N/A	#N/A	#N/A	10.1406	#N/A	54.2549	52.5495	#N/A	#N/A	#N/A	#N/A	#N/A	#N/A	14.7519	27.9865	#N/A	171.737	20.1681	8.79875	#N/A	#N/A	#N/A	#N/A	#N/A	#N/A	37.0502	35.0412	87.1643	52.3181	15.4364	5.07289	#N/A	#N/A	#N/A	24.2337	28.3774	9.40058	#N/A	#N/A	#N/A	465.44	328.929	53.0611	#N/A	#N/A	#N/A
H0Y8C6	#N/A	46.3862	23.1256	25.8278	16.5649	27.5264	#N/A	#N/A	4.97942	7.79251	33.9217	16.6464	9.90799	28.2992	40.5906	34.8976	#N/A	#N/A	#N/A	55.5771	11.814	23.3358	14.0995	31.269	14.0807	25.263	4.49365	12.5757	#N/A	#N/A	18.3895	7.10619	125.83	6.23716	36.0221	30.5892	18.9241	#N/A	4.60908	120.474	324.476	295.225	218.558	#N/A	68.6609	1029.43	9.1476	14.1783	21.0313
O75937	1.99154	272.614	143.892	203.913	174	184.179	107.188	50.2433	604.377	602.221	152.598	401.863	119.565	187.463	471.032	332.472	331.23	327.616	#N/A	972.905	209.36	857.304	94.9557	209.84	736.474	478.173	149.155	228.297	232.713	313.066	645.228	569.422	596.64	173.31	195.772	210.365	274.223	195.004	281.696	374.423	1536.61	1897.82	2138.9	1578.91	2066.08	3430.85	132.303	84.4986	627.457
Q9UBB4	#N/A	37.5462	#N/A	#N/A	46.8198	92.6211	5.33717	4.7508	108.614	46.1556	16.1153	15.0124	#N/A	#N/A	79.2122	41.4487	3.75669	7.225	#N/A	428.577	24.4718	27.6969	12.7567	21.6813	#N/A	#N/A	26.6162	56.4696	#N/A	4.99216	159.234	56.5406	61.6676	5.57186	27.2699	#N/A	53.1284	3.07986	62.6292	51.2698	259.184	#N/A	406.076	75.3265	391.787	420.98	4.23678	16.1765	#N/A
O14737	#N/A	41.4434	89.6305	101.866	8.89849	9.45113	120.887	157.208	357.688	418.598	46.9532	36.1523	50.745	103.347	10.4506	2.64566	430.736	343.644	0	603.379	31.0538	49.5025	14.5791	27.7826	220.657	186.525	5.87631	6.65059	395.734	285.705	307.095	371.685	60.8101	11.4764	37.1276	98.7667	9.05064	262.923	205.691	28.6018	296.736	1155.69	116.022	1860.92	1033.4	268.313	14.0584	25.3115	531.003
P49773	#N/A	200.658	549.875	284.286	684.636	807.363	171.857	147.275	979.701	864.669	340.112	317.303	104.168	991.88	742.747	503.054	688.94	870.571	#N/A	2628.57	181.597	564.191	94.7639	135.427	1837.08	658.663	135.846	630.113	671.969	581.683	535.104	431.418	831.695	61.3736	295.086	483.853	451.357	658.847	378.667	574.102	2148.67	2965.56	2850.93	4493.89	2812.33	3791.18	174.864	178.513	462.398
Q9NZM1	1.99154	73.0013	17.382	40.6381	8.48779	4.72556	10.2296	#N/A	203.119	127.677	18.6022	124.491	6.69459	19.8564	26.3536	9.57478	5.95572	6.22845	0	775.116	6.66645	1.98928	38.3659	72.6706	24.7749	44.9121	9.33296	46.796	8.81702	34.3691	580.706	199.797	#N/A	#N/A	55.9217	27.608	21.0398	13.9404	194.304	5.20032	267.393	240.746	126.962	138.604	676.966	104.404	8.0884	92.1111	46.8489
Q15404	#N/A	31.9381	52.7505	80.3732	37.0999	13.586	115.55	#N/A	27.1793	38.5629	8.15712	83.5385	17.4059	40.0254	262.476	18.1417	226.592	233.11	#N/A	89.9041	173.075	237.031	8.53642	71.69	106.586	145.964	106.983	53.5675	215.736	1024.55	42.094	25.4381	95.9708	84.2432	42.6553	75.0471	88.6257	228.882	16.177	157.743	262.581	848.143	972.064	2035.33	171.25	1371.57	14.5399	16.1765	127.203
O95782	#N/A	201.514	49.7275	136.002	34.225	80.4527	87.6185	34.4073	140.15	87.9155	39.1939	193.63	28.1173	82.8651	103.294	33.3858	78.5239	69.6756	#N/A	1092.03	35.695	74.8276	108.48	199.163	67.5517	132.491	63.4296	175.697	103.928	76.8985	901.406	76.9323	70.7112	14.4702	152.38	89.0456	103.436	100.825	141.887	140.809	1342.63	828.676	1094.57	1012.95	1181.25	1652.63	16.6583	106.384	171.151
Q96C86	#N/A	#N/A	27.8111	27.2727	51.3375	44.184	47.3229	17.8515	190.152	198.309	#N/A	#N/A	15.3975	21.8889	64.3694	55.055	58.8242	125.649	#N/A	532.58	45.4837	98.2399	#N/A	#N/A	22.1013	40.2805	16.2463	19.9518	75.0385	75.1705	187.403	137.798	123.491	17.6304	#N/A	31.6261	38.906	90.2886	99.7729	73.7379	#N/A	220.859	276.315	608.173	745.984	592.479	#N/A	#N/A	40.467
Q9Y2Q3	0	354.075	221.28	367.007	173.589	303.027	143.214	142.956	152.702	83.3199	131.708	121.631	94.6614	893.536	191.594	126.488	398.3	348.793	#N/A	484.665	55.3568	65.0342	140.803	137.823	533.819	376.84	69.133	443.292	272.952	280.905	179.112	112.978	142.592	9.48048	306.786	408.158	303.49	338.623	84.0479	168.344	2267.27	2605.35	2752.21	2859.71	1514.02	1040.38	115.934	98.6768	380.883
Q92896	3.7697	52.2796	39.7518	52.7392	55.1707	51.9812	86.1063	37.1426	46.9933	22.5783	60.2831	119.487	3.74897	22.2016	123.589	108.22	78.7072	128.638	#N/A	100.018	91.305	64.8812	75.7727	74.3048	38.8556	119.578	108.02	110.279	174.371	145.733	212.702	77.3442	48.3362	54.2217	71.2149	64.9372	92.387	104.877	49.4346	79.3382	292.774	342.002	378.47	416.655	210.179	386.465	28.5983	55.6663	306.621
P20774	#N/A	87.7346	15.1148	98.2539	52.8434	33.6696	6.76041	#N/A	161.624	151.554	17.508	181.681	#N/A	36.4294	548.73	50.2676	38.4831	34.298	0.713333	119.123	41.0113	77.276	16.4974	463.915	42.955	32.8419	228.83	140.751	20.8232	76.1305	608.981	359.944	52.2343	34.5123	128.15	33.9592	112.134	58.2742	61.9062	175.144	3083.32	1075.86	2605.27	1502.57	1159.2	3135.33	83.7728	91.7304	7.68729
P03973	0	315.388	593.859	147.742	16.2911	15.1218	72.4076	824.768	698.675	57.3449	13.7278	177.596	25.3055	366.014	#N/A	3.40157	246.75	52.402	#N/A	650.783	1634.04	222.111	292.828	65.1529	711.877	36.9121	24.8879	20.6773	774.96	251.912	311.984	125.749	69.074	153.517	231.057	123.394	38.3183	205.216	172.163	230.348	291.83	375.614	33.3308	551.299	329.822	445.04	114.489	74.3169	33.505
M0R0R2	#N/A	57.8877	29.7761	120.108	7.94019	#N/A	211.886	#N/A	312.874	22.1787	#N/A	60.8667	6.82848	12.0389	48.1634	8.18896	61.0233	55.2256	0.178333	861.445	57.5509	163.81	24.5542	36.2808	35.6473	70.1751	30.5914	100.363	68.0974	145.925	1543.23	135.43	47.2447	54.1385	47.1695	85.6756	54.774	185.359	273.924	302.152	256.826	518.045	331.527	1019.1	1462.33	1378.58	#N/A	21.315	208.427
P14543	#N/A	17.2047	11.4872	59.9638	710.374	2448.79	33.6241	18.2834	63.4876	76.7263	17.309	53.1051	6.96237	12.1952	1359.03	838.549	55.8922	141.427	#N/A	91.9474	76.3688	71.3081	21.0054	40.5299	31.7261	29.8946	304.185	214.028	38.4572	261.609	130.428	70.856	1183.38	28.7741	26.5329	13.3504	813.147	55.7617	30.9079	181.411	391.843	199.991	1028.68	660.412	429.108	1036.37	6.83663	25.8824	24.0772
P25787	#N/A	#N/A	#N/A	#N/A	#N/A	#N/A	9.16214	#N/A	29.7728	33.5677	#N/A	#N/A	#N/A	#N/A	#N/A	#N/A	47.0044	22.5885	#N/A	82.1397	26.497	44.5293	#N/A	#N/A	#N/A	#N/A	#N/A	#N/A	39.7704	35.9052	16.9014	31.1025	58.7051	13.3059	#N/A	#N/A	#N/A	29.745	15.0925	35.7355	#N/A	#N/A	#N/A	370.987	250.626	157.107	#N/A	#N/A	#N/A
P25398	#N/A	163.207	53.3551	112.884	#N/A	#N/A	49.2798	#N/A	162.039	45.8559	8.6545	112.848	3.48118	20.6381	#N/A	#N/A	28.3126	26.7408	0.802499	345.926	39.6611	49.3495	31.0764	112.22	59.531	113.824	#N/A	#N/A	33.4859	73.5384	711.877	117.201	18.0871	6.40348	117.095	106.155	#N/A	63.4614	134.386	89.4722	1093.16	989.173	#N/A	656.031	878.663	731.398	5.19969	72.3186	225.977
Q9NVZ3	#N/A	6.27355	12.6964	26.0084	#N/A	#N/A	16.6342	#N/A	73.3427	51.9501	8.15712	7.55727	4.41843	20.7945	#N/A	#N/A	28.5875	47.5023	#N/A	418.156	6.75083	11.6296	#N/A	6.86394	61.1352	21.6139	#N/A	#N/A	36.8626	28.5129	132.872	55.9227	19.1786	#N/A	8.47578	26.1823	#N/A	21.3159	52.3266	13.2008	65.2915	214.977	#N/A	201.545	374.555	115.073	#N/A	4.09171	37.131
H0YDD4	#N/A	18.9157	8.16197	16.6165	#N/A	#N/A	10.7633	#N/A	246.896	128.876	3.58117	18.6889	#N/A	16.104	11.8137	#N/A	20.4327	13.7856	#N/A	1464.21	12.9954	19.5103	13.524	21.8992	18.5366	39.0174	#N/A	17.5334	22.4177	75.3625	443.369	208.757	27.1306	3.49281	15.2932	19.3126	12.5769	34.9321	161.589	53.0699	275.885	353.626	201.893	618.536	2209.92	773.288	#N/A	8.37373	55.4065
P30085	4.8366	239.726	219.013	225.045	334.72	292.749	86.729	141.948	323.974	315.197	258.64	208.948	68.017	943.255	181.597	209.511	265.9	253.622	0	2862.12	53.1628	647.817	56.3979	127.582	366.989	222.034	39.233	228.659	400.424	263.241	440.073	332.549	242.305	27.0277	323.922	350.35	268.933	280.105	260.639	221.147	1223.08	1625.28	896.878	1303.97	1182.59	1260.58	159.072	95.727	222.786
F8VW96	#N/A	72.9062	25.3928	40.6381	#N/A	9.56927	48.4793	54.2743	91.1856	89.2143	85.4508	43.9139	33.2051	20.9508	15.1457	12.7244	38.1166	181.455	#N/A	778.488	21.3495	18.5156	25.2256	64.1724	152.927	43.7893	11.2341	9.06899	57.8734	103.107	254.584	139.24	48.6481	8.23305	56.3823	42.3841	14.9277	58.1121	96.6098	34.3354	604.701	345.223	169.071	557.197	908.574	393.411	15.5028	29.879	84.2701
P39019	#N/A	380.88	90.3862	343.347	13.69	#N/A	155.134	#N/A	361.215	19.5812	10.2461	132.763	29.5901	49.25	24.2332	6.04723	85.4875	59.7931	0.832222	767.658	46.2432	42.6165	136.679	89.558	199.982	301.753	22.9867	112.214	137.414	186.054	619.504	199.797	30.405	22.7864	129.993	196.108	63.1194	141.187	206.595	111.007	1077.12	1840.54	603.135	1104.03	1400.54	899.532	7.02921	73.6508	781.928
P02786	0	190.963	134.521	122.276	#N/A	#N/A	43.231	#N/A	29.8765	13.8867	36.4086	149.103	22.3599	100.22	#N/A	#N/A	39.3078	34.9624	#N/A	94.195	16.3708	16.8324	90.4477	79.3166	102.664	281.964	#N/A	#N/A	10.7868	32.5451	236.619	34.5011	33.0557	8.39937	121.885	164.611	#N/A	74.6461	47.0849	44.3361	651.782	787.221	#N/A	326.415	161.161	215.896	29.0797	126.558	1171.66
P60033	#N/A	26.8052	#N/A	#N/A	#N/A	9.33299	16.901	#N/A	4.35699	#N/A	11.3404	80.0662	#N/A	#N/A	111.473	2.89763	19.2416	11.2943	#N/A	7.25363	27.6784	34.2003	16.9769	47.3939	#N/A	#N/A	87.4533	43.773	86.0128	68.4503	9.77941	4.11953	5.53528	2.91067	23.5848	#N/A	65.4702	35.4184	4.8802	48.4696	220.783	#N/A	727.298	358.77	72.3216	655.923	4.71824	31.9724	#N/A
P05161	0.78239	100.757	91.8977	123.179	201.927	89.7857	69.8279	27.929	54.0475	52.1499	90.5241	138.175	14.862	46.7484	61.3402	92.3463	120.855	92.7623	#N/A	125.355	16.7927	339.173	29.0622	140.22	278.406	165.333	46.492	106.893	81.6043	145.733	74.7274	59.6302	200.205	35.0944	138.1	83.6017	77.5769	112.658	49.8865	109.673	2806.12	1763.09	1615.27	2222.8	925.717	2919.15	54.693	41.5832	83.8349
P46926	#N/A	259.687	463.569	351.113	552.802	567.422	140.634	160.232	909.782	1406.95	628.297	435.973	157.323	513.451	912.076	620.093	885.845	467.549	1.21861	1938.35	243.199	494.643	117.879	291.445	971.568	858.241	332.011	236.398	571.418	536.274	770.766	712.37	708.125	115.429	320.329	362.015	487.206	401.274	483.772	343.888	1874.2	1896.84	2649.93	2330.4	2244.02	1886.5	219.735	286.8	928.856
P46109	#N/A	143.246	167.623	157.134	44.0818	64.2677	50.7031	33.1117	239.427	317.994	125.441	172.592	86.3602	146.03	141.461	107.59	224.118	183.033	#N/A	545.861	59.4073	106.35	36.1599	124.64	460.029	214.876	56.3434	45.224	161.427	178.662	325.165	231.003	85.6798	26.1961	118.753	165.518	77.9295	122.06	135.019	68.9376	881.623	1146.03	395.644	800.365	841.431	675.472	65.3813	40.9171	373.196
Q15056	#N/A	394.758	78.4456	33.0523	91.8598	110.578	155.223	220.121	260.486	325.088	314.546	573.025	25.0377	69.5754	224.763	112.504	500.922	379.437	#N/A	667.129	78.6472	258.148	142.817	206.245	157.739	95.5785	76.7377	98.066	344.802	451.023	429.018	304.433	519.38	75.7607	326.133	71.4179	129.177	315.929	198.01	190.678	1644.93	345.363	686.207	1683.39	979.288	1211.24	169.856	94.1093	202.045
P61163	#N/A	80.7006	19.6492	83.263	36.1416	106.798	85.3947	14.1084	84.2352	43.7579	17.309	103.044	25.0377	60.1945	195.531	33.0078	74.6756	54.0629	#N/A	305.061	32.404	62.3563	55.3429	88.4685	31.1914	73.9645	73.281	199.639	88.6392	112.516	129.577	52.3181	105.404	12.308	93.1414	66.8814	102.143	93.4495	43.1988	126.874	784.63	1136.23	1862.84	1166.72	297.412	1709.77	11.4586	55.5711	132.714
P51649	#N/A	172.998	72.5508	68.9945	96.9251	199.064	13.5208	#N/A	138.075	155.451	98.5817	126.737	83.0129	238.276	178.568	104.567	21.7155	36.7894	#N/A	289.736	51.4751	150.803	151.737	119.411	189.644	127.157	70.17	108.344	23.3557	34.7531	121.392	148.097	288.38	32.7659	149.616	85.6756	159.738	27.7188	78.2639	126.941	1561.81	710.754	2516.48	625.277	914.645	1801.43	96.0979	101.436	143.013
E9PGM4	#N/A	263.014	134.219	182.601	167.702	279.045	148.373	288.503	78.7371	73.9289	461.971	223.246	67.4814	267.983	341.688	266.456	160.713	407.922	#N/A	495.801	53.5004	65.6463	36.8313	262.791	31.3696	116.07	63.6024	175.817	183.938	381.037	122.03	54.8928	160.055	12.6406	279.332	182.498	194.295	276.053	59.1046	218.68	3042.75	1975.27	2128.72	3268.36	580.359	2396.05	74.1437	64.2303	71.7964
Q52LJ0.1	#N/A	129.653	39.9029	81.4569	23.1361	20.6743	36.2038	14.3964	71.7867	38.3631	21.9844	65.5644	17.0042	32.3643	78.4549	26.0787	17.5923	36.8724	#N/A	329.172	23.5435	21.9586	36.3517	93.1534	51.1539	84.4908	45.455	70.2544	21.386	52.2257	172.522	40.8864	49.5056	10.4784	65.2266	72.1956	59.7107	33.3111	34.4325	70.2043	1267.52	1375.85	1161.62	555.09	540.984	1666.09	9.91792	20.9343	64.3992
Q9NQC3	#N/A	#N/A	9.22	31.788	3.6963	5.67068	56.0402	13.6766	77.596	61.7407	#N/A	#N/A	6.15902	21.2635	#N/A	4.53542	92.726	35.7928	#N/A	1023.37	#N/A	#N/A	#N/A	#N/A	14.2589	39.2981	#N/A	13.7849	103.272	237.608	496.943	431.006	#N/A	#N/A	#N/A	35.6442	10.1085	116.63	128.693	#N/A	#N/A	373.793	95.7943	842.662	716.431	#N/A	#N/A	#N/A	7.54224
K9J957	0	162.542	169.436	177.363	82.9613	225.055	82.815	34.6953	206.957	208.5	178.263	151.35	51.1466	128.988	92.389	110.992	163.553	226.549	#N/A	814.143	110.798	251.415	68.5791	88.3596	203.546	337.823	32.8382	93.1083	123.907	131.044	242.253	187.954	217.669	27.7761	174.122	185.738	118.599	158.451	138.453	178.678	1048.06	1366.61	832.761	959.191	793.752	1222.55	56.7151	104.672	467.329
Q9BVG4	#N/A	41.1583	34.3105	53.4617	39.1534	81.1616	48.3014	13.9645	86.1025	86.8166	62.0737	43.7096	21.021	27.8302	69.8219	43.3385	161.629	150.728	#N/A	223.023	#N/A	11.4001	13.8117	38.024	70.9382	51.3682	23.8509	41.2337	119.593	117.892	106.936	92.3805	22.9987	#N/A	40.8127	25.6638	53.0109	99.285	53.2303	15.0009	395.334	214.837	467.14	919.337	513.394	175.51	25.9022	22.2665	106.317
O95834	#N/A	75.4727	45.3443	84.5273	109.657	55.8798	34.6916	69.8224	130.71	104.3	31.0368	58.9263	11.3808	207.163	60.583	44.3464	150.267	85.9526	#N/A	332.441	17.299	103.749	59.1795	48.8102	85.9101	63.1576	23.1596	121.041	204.949	138.341	69.4126	137.18	23.1546	6.154	90.5618	59.2341	72.7577	106.904	52.3266	42.8026	921.723	621.822	814.315	877.123	462.144	380.45	46.2195	41.0123	45.1084
Q00765	#N/A	185.07	109.884	196.147	49.4209	30.7162	203.969	61.3285	509.872	389.426	7.56025	374.187	40.5692	263.761	230.064	28.8503	635.522	133.372	#N/A	1005.9	271.805	417.061	174.277	154.602	84.3059	595.646	141.377	312.82	839.774	742.489	771.085	776.841	43.5026	109.275	135.336	186.387	205.226	344.377	249.071	157.81	1217.61	1775.27	1843.12	2665.83	1955.45	1432	12.0363	130.173	621.075
J3KRX5	#N/A	627.735	129.533	541.842	35.3202	21.8557	579.616	11.2292	301.774	50.8511	13.3299	533.298	30.2595	42.527	130.253	24.5669	52.7769	103.143	3.86389	682.863	222.862	239.479	270.959	341.018	191.604	429.612	146.735	303.146	94.8299	299.146	2093.86	161.074	41.9434	28.4414	328.805	348.017	244.72	269.245	304.922	267.55	636.403	634.146	481.516	527.201	574.734	567.918	4.52565	161.48	972.079
P62081	#N/A	314.438	41.7167	249.247	22.3147	28.4715	284.115	#N/A	269.511	67.1355	23.5761	192.608	17.6737	30.8008	165.089	23.1811	104.271	92.5963	2.16972	945.934	83.2884	106.809	129.101	137.823	86.4448	268.209	107.675	303.146	126.534	289.066	1353.7	191.661	35.8623	10.0626	131.19	142.188	183.364	184.954	227.11	104.006	675.653	875.313	890.899	1180.2	1215.72	649.765	9.82163	102.483	543.767
Q9UKV3	#N/A	75.7578	42.3213	46.4178	11.3627	17.839	33.5352	6.19044	109.962	109.894	54.5134	103.657	22.8955	31.7389	16.0545	24.3149	100.972	131.462	#N/A	217.711	62.9515	46.0595	35.8722	45.1059	60.7787	51.6489	9.50579	23.8212	58.53	67.9702	246.718	160.044	127.779	18.1293	68.359	39.0141	21.9801	50.8988	78.7158	66.3374	464.777	221.559	475.664	506.052	1117.95	960.684	38.9014	39.9655	113.714
P62701	#N/A	337.726	44.4374	183.684	42.5759	14.413	#N/A	#N/A	150.524	44.5572	42.3772	295.857	14.9959	41.7453	249.602	49.5117	#N/A	#N/A	#N/A	529.208	14.4299	19.4338	136.487	179.661	109.794	135.578	151.92	544.26	#N/A	#N/A	798.404	80.5369	31.4965	4.1581	222.213	173.295	313.834	#N/A	107.816	51.9365	1348.85	1176.42	2052.9	#N/A	783.216	422.054	24.7467	101.341	330.408
Q9H773	#N/A	7.69935	35.9731	38.2901	#N/A	#N/A	11.1191	5.18269	184.757	214.594	12.0367	9.49765	21.1549	66.9175	#N/A	#N/A	32.619	26.7408	#N/A	454.833	5.90698	29.0741	3.26111	6.86394	63.0958	55.719	#N/A	#N/A	32.9231	14.2085	138.4	141.403	113.278	6.81929	10.6868	46.6614	#N/A	22.1264	109.714	18.3345	109.542	239.345	#N/A	132.875	775.895	103.831	3.65904	13.7976	168.105
Q96BW5	#N/A	69.1041	56.8315	81.2762	54.0755	66.0398	26.33	15.98	153.947	127.777	55.7071	59.0284	45.791	174.329	55.4334	62.1101	49.7532	44.7618	#N/A	394.863	28.691	54.9348	39.9006	81.2777	113.537	92.2101	15.3821	78.1142	60.2184	42.7214	98.6445	160.765	249.009	11.5595	86.2318	76.2137	62.8843	43.5233	79.8906	48.003	1159.58	1059.62	677.302	672.967	999.11	590.618	53.6338	64.7061	77.0179
Q16186	#N/A	#N/A	11.7895	21.3124	#N/A	#N/A	15.2109	#N/A	34.2335	28.1729	#N/A	#N/A	5.75734	20.1691	#N/A	#N/A	16.0346	12.5399	#N/A	242.332	7.34153	5.81482	#N/A	#N/A	6.77299	28.6314	#N/A	#N/A	12.0062	20.5447	63.2473	57.6735	18.3989	#N/A	#N/A	26.0526	#N/A	23.0179	42.8373	23.6015	#N/A	285.002	#N/A	208.791	234.376	197.78	#N/A	#N/A	64.8343
P62753	#N/A	381.165	113.814	368.633	3.8332	9.68741	235.814	5.90251	260.278	126.978	9.9477	259.705	31.8662	39.2437	44.377	7.30707	49.1118	56.056	1.18889	911.811	91.5582	139.403	146.942	183.91	136.707	388.77	25.7521	68.8034	71.6617	137.477	1337.44	209.684	54.4172	28.6909	205.906	325.204	48.0742	158.127	261.723	222.147	917.854	1432.29	202.148	694.453	1072.68	1043.68	10.4957	92.9675	803.104
P49257	#N/A	#N/A	8.46426	34.3166	12.7317	21.0288	13.8766	#N/A	8.71399	#N/A	#N/A	#N/A	3.07951	9.06826	65.1267	18.5196	102.347	69.9247	#N/A	32.2837	#N/A	#N/A	#N/A	#N/A	9.62478	34.3858	38.8873	151.392	67.347	61.25	100.877	2.16275	#N/A	#N/A	#N/A	25.6638	48.897	53.1681	14.4598	#N/A	#N/A	242.707	287.128	486.757	18.4822	#N/A	#N/A	#N/A	36.841
A0A2R8Y811	#N/A	135.832	18.7423	88.862	3.1487	#N/A	103.986	#N/A	116.705	42.4592	2.5864	87.4192	3.88286	9.06826	39.5304	2.51968	17.7755	17.4397	0.802499	476.594	42.8678	62.5859	57.1653	28.8721	48.4804	132.07	12.2711	110.037	27.1076	44.9295	721.125	107.623	1.71516	6.07083	55.0004	70.2514	65	60.3815	135.561	71.8711	188.232	448.58	208.763	171.802	704.734	245.112	#N/A	24.1696	241.497
Q5SRE7	#N/A	#N/A	35.822	22.3961	24.9158	20.7925	19.3917	#N/A	172.205	233.975	#N/A	#N/A	4.28453	15.9476	38.7731	31.118	51.8606	40.6925	#N/A	434.911	20.8432	19.2807	#N/A	#N/A	24.7749	14.8771	8.4688	35.5504	71.0989	74.0184	109.699	162.001	19.0226	6.07083	#N/A	10.4988	29.9729	44.739	77.7217	17.8011	#N/A	121.563	741.928	879.146	1139.91	255.352	#N/A	#N/A	17.4052
P05164	#N/A	#N/A	308.341	1507.76	52.9803	79.3895	14.7662	15.98	176.562	76.4265	#N/A	#N/A	32.5357	195.749	61.3402	31.496	139.272	28.5678	#N/A	174.291	169.446	115.378	#N/A	#N/A	238.659	162.385	24.8879	21.161	131.974	25.3448	569.438	157.057	187.965	44.5749	#N/A	209.458	52.6583	76.024	135.29	225.214	#N/A	421.551	21.2452	38.6743	77.1431	221.052	#N/A	#N/A	656.175
Q9H4G4	#N/A	#N/A	5.13902	16.9777	5.2022	5.55254	13.6987	12.3809	7.05418	8.39193	#N/A	#N/A	#N/A	4.53413	22.7186	8.56691	19.0583	22.1733	#N/A	10.1142	10.8857	13.3129	#N/A	#N/A	5.16886	28.7718	13.1353	14.0267	25.9821	40.6093	14.0313	21.3186	12.3179	14.4702	#N/A	6.22152	13.3996	23.7474	5.42244	15.5343	#N/A	108.119	224.792	261.031	50.0894	181.739	#N/A	#N/A	30.7491
Q99436	#N/A	285.827	99.9085	198.133	204.665	140.94	73.475	28.5048	372.212	344.369	58.393	205.578	49.1383	200.44	232.941	119.937	263.884	183.615	1.36722	611.041	45.1462	139.173	118.263	153.839	58.2834	270.595	75.0094	147.039	381.289	360.108	244.166	466.949	189.135	25.9466	174.214	126.764	199.467	197.111	159.149	98.6727	2181.41	1537.89	2682.11	2228.37	1910.01	1443.25	63.5517	248.452	429.763
B7ZKJ8	#N/A	#N/A	#N/A	#N/A	43.5342	17.2483	#N/A	#N/A	292.956	323.689	#N/A	#N/A	#N/A	#N/A	111.17	48.7558	#N/A	#N/A	#N/A	298.318	46.9183	98.4695	#N/A	#N/A	#N/A	#N/A	25.7521	22.3702	#N/A	#N/A	201.86	312.364	114.058	20.4579	#N/A	#N/A	33.6167	#N/A	134.115	69.8043	#N/A	#N/A	221.103	#N/A	494.734	248.549	#N/A	#N/A	#N/A
Q86TX2	#N/A	11.5015	40.3564	34.3166	#N/A	#N/A	7.20517	#N/A	19.7102	36.2651	4.67542	8.27215	19.5482	76.6112	#N/A	#N/A	7.23849	12.8721	#N/A	85.9197	10.5482	13.3129	3.64476	9.36982	112.467	28.9121	#N/A	#N/A	7.59764	11.9044	23.0667	8.13608	72.8941	1.49692	11.516	43.1618	#N/A	11.59	13.9176	18.3345	69.0655	283.461	#N/A	90.6614	139.197	168.277	4.81453	4.94812	54.8263
P21796	#N/A	#N/A	79.2013	266.405	#N/A	3.42603	174.258	13.9645	26.5569	4.39578	#N/A	#N/A	16.6026	94.1223	#N/A	#N/A	14.477	50.2428	#N/A	21.1479	#N/A	#N/A	#N/A	#N/A	136.173	208.981	15.7278	26.6024	22.3239	93.6991	176.88	5.97332	#N/A	#N/A	#N/A	174.98	24.0959	115.657	20.5149	#N/A	#N/A	249.989	25.1889	111.136	34.5537	#N/A	#N/A	#N/A	106.317
Q7Z4V5	#N/A	119.387	44.4374	58.1577	20.8088	38.1589	61.1106	#N/A	226.045	311.201	117.681	217.629	59.4479	39.7127	60.4315	48.2519	123.513	186.521	0	602.664	121.093	141.469	63.112	116.251	221.548	148.912	22.2954	45.1031	59.1866	115.876	497.049	269.726	87.1611	52.3921	107.606	86.0644	37.9657	75.2945	151.196	135.942	1004.09	798.705	404.422	699.592	1234.74	1283.78	59.0261	74.6975	238.451
H7C3S9	#N/A	76.2331	39.6006	76.9415	24.7789	41.7031	6.13774	#N/A	152.599	105.898	32.529	27.8802	18.8787	91.777	66.1869	33.1338	7.23849	16.4431	#N/A	617.171	5.73821	7.49806	22.3482	65.5887	23.8837	69.1926	7.08614	45.5868	14.0697	17.5686	80.7864	92.4835	100.337	#N/A	46.1561	148.02	67.4684	8.67224	75.6431	79.3382	1040.32	2136.18	1150.29	115.686	1061.97	1342.78	24.2652	32.3531	19.7259
P52888	#N/A	14.7333	25.8462	15.3522	79.1281	20.6743	#N/A	#N/A	25.9345	26.0749	15.021	11.5402	9.37242	8.75556	54.3732	79.1179	#N/A	#N/A	#N/A	60.2766	35.7794	48.5844	3.26111	5.55652	29.9438	14.3157	6.9133	31.1973	#N/A	#N/A	30.5075	20.7007	110.472	7.31826	12.5294	13.48	46.8988	#N/A	15.5443	70.471	44.5341	75.7671	477.317	#N/A	80.3574	570.066	3.94791	10.1817	24.3673
P05141	#N/A	50.4735	16.1728	14.8103	#N/A	#N/A	#N/A	#N/A	32.47	#N/A	#N/A	32.6801	#N/A	24.7032	#N/A	#N/A	#N/A	#N/A	0.95111	83.7743	#N/A	#N/A	32.1315	39.0046	34.7561	82.5259	4.83931	12.3338	#N/A	#N/A	554.875	30.5875	#N/A	#N/A	20.2682	39.5326	6.93491	#N/A	39.855	#N/A	234.37	374.634	88.7973	#N/A	430.894	#N/A	#N/A	30.3548	35.6806
O43583	0	161.496	59.8544	49.127	54.3493	84.8239	3.38021	6.91026	71.5792	71.3314	81.2727	148.49	22.0921	52.8461	141.007	41.0708	10.537	4.40144	#N/A	296.173	45.5681	103.978	54.2878	92.6087	79.6718	67.5084	41.307	84.1602	13.4131	14.4965	159.553	96.912	135.419	18.1293	126.768	55.8641	119.186	8.267	61.5447	62.2038	700.562	315.113	643.081	72.883	422.769	353.024	59.0261	97.3447	164.189
A0A669KAX4	1.99154	147.428	52.4482	55.8097	72.1462	125.464	54.706	38.7262	149.486	157.549	89.9272	94.1595	20.7532	42.6834	115.865	68.2833	64.4134	121.828	#N/A	1282.77	11.7296	19.5868	72.7994	76.5928	34.2214	58.3857	41.6527	85.974	52.4331	64.5141	443.05	92.1745	145.944	4.32443	104.289	66.8814	80.1628	87.9382	133.302	80.6716	958.143	725.599	610.132	809.212	1136.16	790.545	47.8564	95.3464	45.5436
Q9NTZ6	#N/A	#N/A	10.7315	29.0788	#N/A	#N/A	44.2985	35.1271	54.0475	67.4352	#N/A	#N/A	#N/A	7.66112	#N/A	#N/A	101.247	146.825	#N/A	196.563	22.1934	69.7014	#N/A	#N/A	44.7374	15.8596	#N/A	#N/A	119.968	107.236	85.6761	64.5737	69.4638	14.8029	#N/A	15.9427	#N/A	97.0967	41.3913	56.9368	#N/A	150.414	#N/A	835.5	246.519	610.811	#N/A	#N/A	25.0925
Q5T6V5	#N/A	57.7927	43.2282	97.3509	72.2831	66.7486	31.6672	#N/A	65.6661	66.3362	96.2937	30.4333	7.63183	39.7127	156.607	86.299	57.0833	67.4333	#N/A	587.748	#N/A	#N/A	53.2327	33.3391	103.912	45.0524	51.6769	58.6461	55.2471	59.81	127.876	64.8826	#N/A	#N/A	38.5095	56.3826	76.7541	77.8881	57.8394	#N/A	427.791	531.77	965.576	1083.3	924.645	#N/A	15.4065	32.4482	68.0252
Q9BRX8	#N/A	83.6473	7.40623	12.8236	#N/A	#N/A	130.494	4.03098	140.772	104.5	7.75921	78.9428	3.61508	5.00318	#N/A	#N/A	65.8795	101.15	#N/A	1214.93	#N/A	#N/A	32.8029	99.7995	13.1895	21.7543	#N/A	#N/A	79.3532	291.946	697.74	154.482	#N/A	#N/A	69.0039	20.6088	#N/A	112.82	145.593	#N/A	780.478	117.502	#N/A	1379.81	1428.31	#N/A	14.7325	46.0555	28.7185
P62633	0	226.228	48.5184	51.8362	29.0228	37.2138	31.3114	31.816	188.492	206.901	145.236	175.145	13.657	31.1135	88.4511	63.118	69.911	41.3569	#N/A	525.326	69.7024	225.784	26.4725	102.741	28.8743	57.6839	16.0734	25.2722	55.1533	52.0337	234.281	102.37	385.052	30.4373	167.12	57.9379	32.6763	44.0907	118.3	143.876	405.052	116.942	148.589	105.069	354.733	406.73	41.0198	88.0194	134.6
Q96C19	#N/A	211.209	40.2052	74.7741	#N/A	#N/A	51.9484	38.1504	226.979	210.797	167.619	296.265	17.9415	44.4032	#N/A	#N/A	229.25	113.441	1.3375	906.192	93.921	101.3	115.577	128.998	116.745	74.6663	#N/A	#N/A	156.83	125.86	438.692	344.29	240.2	25.115	169.239	38.7549	#N/A	130.894	242.202	75.2713	755.758	136.549	#N/A	475.719	737.77	296.24	95.7128	110.476	112.699
O43865	#N/A	312.347	249.998	376.58	19.9874	36.8594	121.243	42.6133	392.648	209.898	114.896	221.816	158.126	442.156	31.9575	13.2283	369.621	260.515	0.921388	904.354	196.956	199.387	99.8474	104.158	292.665	457.261	11.407	80.5326	284.865	252.488	475.258	382.293	210.107	36.0924	161.593	398.696	48.4268	288.291	220.965	192.612	881.718	3707.68	718.775	2061.96	1139.56	1956.53	83.0024	92.7772	920.299
E7ESC6	#N/A	16.0641	14.2079	28.8982	8.89849	21.3832	14.4993	43.477	90.0445	56.7455	10.2461	22.5697	#N/A	13.1333	27.4138	14.8661	16.0346	18.9345	#N/A	638.217	6.58206	8.64573	19.0871	18.5217	5.3471	15.9999	10.7156	30.109	13.9759	14.1125	200.053	78.6831	31.5745	2.57803	15.0169	20.3496	26.5642	28.124	89.5607	27.2017	232.86	374.494	393.227	396.096	853.395	346.794	3.85162	7.42217	8.4125
Q5T7C4	0	1843.19	142.683	356.893	237.932	262.86	235.992	381.216	1077.21	1635.33	86.346	907.281	142.729	545.034	2114.5	180.661	1732.38	537.723	0	2895.83	223.875	1822.87	347.979	1636.78	1247.66	509.19	1081.93	934.227	1763.03	1750.81	2655.96	1268.82	250.335	560.429	947.721	549.568	1300.24	622.862	717.389	804.783	3029.45	1626.68	4135.95	1848.45	2122.24	2579.8	700.514	682.935	1489.16
E5RGR0	#N/A	85.3583	84.7938	52.5586	135.257	70.0565	51.0589	47.9399	208.617	204.304	132.702	96.4063	47.5316	186.368	72.5481	114.519	178.305	148.071	#N/A	576.612	97.4652	514.918	90.7355	45.6506	314.409	56.2804	14.8636	121.887	204.48	116.74	160.191	246.76	505.503	62.2053	103.368	78.806	112.957	114.036	119.655	223.214	552.43	490.035	867.237	797.668	562.055	1031	95.6165	101.246	79.1936
O00233	1.3514	78.1342	64.0865	109.271	38.0582	108.688	74.0087	123.953	198.866	113.091	37.9007	62.7049	37.4897	100.376	72.6995	52.7873	141.929	115.019	#N/A	869.005	41.0957	54.7053	27.1439	51.643	144.728	88.2803	34.7394	44.2567	150.358	147.173	355.141	155.1	79.7547	13.3059	54.3555	71.6772	50.8952	120.763	121.011	53.2033	398.825	519.586	414.345	865.917	816.252	399.354	14.925	37.6818	154.036
Q9H910	0	262.729	36.4266	28.1758	90.0801	95.102	35.5811	#N/A	#N/A	#N/A	106.241	87.5214	29.724	89.1191	48.4664	114.267	239.603	101.731	#N/A	#N/A	78.9848	153.328	79.0338	47.067	102.13	79.7189	24.1966	72.431	139.384	56.2579	#N/A	#N/A	309.352	27.693	148.05	69.7329	96.9711	84.7773	#N/A	142.609	557.053	237.945	403.659	315.967	#N/A	605.297	90.1279	129.317	280.804
Q04323	#N/A	35.1699	53.0528	63.3955	3.6963	12.9953	31.4003	0	48.9643	54.2479	32.2306	19.0974	10.7113	46.4357	11.9651	7.43306	56.6252	59.8761	#N/A	309.965	16.4552	19.8163	14.675	27.5647	125.479	52.3506	5.35781	10.8828	51.0262	54.5298	89.184	60.9691	60.2643	2.57803	36.7591	59.2341	14.2224	61.5162	52.9592	54.1367	321.362	657.255	216.141	598.062	471.698	515.501	6.83663	15.8911	89.7817
P00492	#N/A	94.6735	146.16	129.32	81.5923	71.7104	55.8623	#N/A	94.4015	99.5044	152.697	84.1512	14.3264	188.245	108.898	75.7164	74.2175	162.936	#N/A	633.62	132.232	207.574	27.048	93.2624	368.593	198.736	27.1347	81.7418	152.047	113.86	78.6605	86.6132	1184.24	18.5451	167.765	187.942	76.519	138.351	75.2816	249.549	1265.45	1374.03	753.251	1038.73	488.573	1931.32	73.8548	129.603	497.498
P35270	#N/A	21.1019	228.837	234.979	34.225	31.0706	11.4749	11.2292	122.929	175.631	38.6966	32.2716	108.988	612.577	64.2179	32.3779	45.5384	18.4362	0.624166	460.452	69.196	180.26	13.0444	25.1678	617.055	253.753	26.9619	31.8019	55.1533	31.585	108.105	181.465	191.474	22.6201	32.7054	229.808	55.9494	28.8534	71.6666	103.74	238.333	2162.37	449.457	158.068	382.322	922.374	16.8508	15.6056	257.887
Q9H3P7	#N/A	192.104	14.2079	28.537	14.3745	21.265	17.4347	8.20593	147.412	127.278	69.7334	188.319	8.30129	17.9802	34.2294	17.1338	34.9097	40.6095	#N/A	728.428	120.08	100.459	67.9077	103.068	12.2983	23.8595	17.4561	55.0185	46.6176	50.4977	433.908	149.436	77.5718	21.7053	149.524	26.7007	34.9096	28.9345	119.836	92.739	651.971	162.458	287.892	173.065	434.644	567.918	72.4105	74.983	34.9554
F8VXU5	#N/A	441.144	95.6764	176.46	78.4436	286.724	26.1521	11.0852	214.323	206.102	100.273	452.619	78.1928	169.795	396.97	70.4251	19.6081	26.3256	#N/A	1255.39	121.768	288.599	148.572	311.928	240.085	221.753	126.168	304.234	23.4495	51.4577	400.85	121.835	220.865	26.2792	340.505	211.661	276.338	43.9286	148.123	229.281	2806.49	1324.03	2477.17	334.251	955.717	1797.42	73.7585	183.271	299.079
Q9UMX0	#N/A	9.12516	82.0731	74.0517	#N/A	#N/A	48.5682	12.8128	50.4166	65.7368	15.8168	11.438	14.5942	63.6342	#N/A	#N/A	125.253	117.095	#N/A	117.08	49.1123	50.0381	3.35702	58.3979	227.252	98.1048	#N/A	#N/A	118.748	113.764	42.3066	330.695	71.8806	10.8942	12.6215	51.7164	#N/A	94.7463	32.4443	65.804	107.938	448.58	#N/A	684.847	234.197	494.52	5.19969	7.8028	206.541
Q9NZL9	0	54.846	39.1472	45.1535	71.3248	106.561	36.2038	15.2602	31.1214	52.2498	43.5709	38.5012	10.5774	25.7976	110.867	77.6061	99.5064	90.4371	#N/A	109.622	11.2233	22.7237	8.53642	33.557	33.5085	51.6489	45.2821	53.3257	96.2368	74.4025	49.4285	50.8762	19.8802	1.91273	59.3304	25.2749	82.5136	56.4912	30.2753	20.7346	406.751	254.331	545.76	597.977	236.429	241.46	17.7175	25.1212	65.7045
Q9UQ35	#N/A	11.2163	15.1148	19.3257	#N/A	#N/A	#N/A	#N/A	15.5607	20.1806	13.6284	5.51476	8.0335	8.75556	#N/A	#N/A	#N/A	#N/A	#N/A	24.2128	17.8897	10.7115	#N/A	9.91458	29.7655	15.5789	#N/A	#N/A	#N/A	#N/A	35.5035	22.2455	26.1171	3.40965	9.8577	19.3126	#N/A	#N/A	13.8272	10.334	62.8383	76.3273	#N/A	#N/A	68.5716	71.3209	5.19969	4.56749	59.9028
Q9BY32	#N/A	18.9157	#N/A	#N/A	32.0346	91.5578	12.8092	#N/A	59.8568	63.9385	20.8902	8.57852	#N/A	#N/A	43.9226	60.8503	23.0899	31.8897	#N/A	393.228	25.9063	34.3534	9.20783	18.8486	#N/A	#N/A	2.93815	43.5311	23.6371	23.3288	80.999	66.0155	87.4729	3.16016	34.0874	#N/A	62.2966	31.6091	51.3325	93.7391	333.534	#N/A	707.962	361.971	587.859	1186.75	4.62195	15.1298	#N/A
Q5VW32	2.27604	49.6181	#N/A	#N/A	153.054	107.625	17.8795	28.9367	293.993	158.148	71.1261	54.1264	#N/A	#N/A	94.8123	121.953	22.815	44.5126	#N/A	1712.78	35.7794	42.9226	24.3624	39.1135	#N/A	#N/A	55.9978	255.625	38.8324	36.8652	238.214	126.676	193.345	10.4784	57.8564	#N/A	137.64	42.956	140.08	136.608	299.378	#N/A	1065.06	276.366	872.592	1250.26	53.7301	36.3496	#N/A
P46779	#N/A	294.001	71.6439	231.547	14.9221	12.2865	225.051	17.8515	232.165	36.1652	16.0158	278.496	13.657	24.8595	98.1444	37.1653	12.6445	36.7894	1.90222	879.426	6.07575	20.0458	155.862	148.61	86.8012	278.455	79.6758	159.251	37.8006	61.922	1861.81	107.726	9.04355	#N/A	179.465	226.956	125.298	105.688	335.649	58.4036	420.337	440.597	257.614	170.285	598.93	162.119	7.41437	81.8342	564.508
Q9UHL4	#N/A	23.6684	51.6925	47.1402	32.9929	14.2948	19.3028	16.1239	66.2885	69.9328	45.0631	23.1824	16.4687	193.717	22.7186	26.3307	60.1986	33.1353	#N/A	241.822	16.5395	26.5493	27.048	34.1018	573.031	106.105	4.66648	38.5734	93.0477	41.9534	95.6681	71.4739	34.615	4.65708	50.1176	59.6229	25.2713	32.0144	49.7057	41.5359	846.808	984.412	421.088	484.819	676.43	1249.91	12.7103	20.8392	49.4597
Q15393	#N/A	143.151	22.0675	59.9638	15.059	16.6576	46.3444	4.31891	92.7417	47.6542	32.33	172.898	19.4143	13.9151	60.7344	17.6378	58.9158	30.1457	0.713333	324.166	69.7024	147.819	43.929	118.648	17.1107	85.6136	25.4064	57.9206	27.1076	75.6505	295.827	73.6366	67.5927	40.8326	112.949	65.7149	53.5986	62.894	63.3522	156.743	1130.62	478.131	611.15	718.803	670.895	1629.14	12.7103	41.9638	120.096
E9PP76	#N/A	37.4512	184.551	297.471	53.1172	48.6733	32.112	33.1117	116.913	108.396	38.0002	35.846	84.8873	210.603	85.1191	57.8267	131.576	129.884	#N/A	292.188	28.9442	169.242	9.016	27.2378	270.563	224.42	25.9249	34.3412	110.307	90.627	106.511	88.9819	189.837	29.4394	53.4342	225.53	51.1302	89.9644	53.2303	153.809	316.456	1590.69	337.633	597.64	361.697	1046.11	23.8801	21.2198	478.497
P62899	#N/A	446.467	37.6357	231.186	8.76159	#N/A	989.066	#N/A	249.801	29.2719	20.4923	283.806	46.0587	51.4389	137.22	14.9921	119.298	163.102	0.594444	959.011	198.39	234.735	216.768	228.253	104.447	486.173	147.426	323.098	222.208	450.447	1086.68	223.897	52.3123	99.0461	299.969	209.717	252.83	360.911	244.552	282.017	1201.66	554.318	992.927	1697.54	940.36	1127.39	11.8437	204.966	384.654
P62857	#N/A	#N/A	15.1148	24.9247	#N/A	#N/A	13.6098	#N/A	40.8727	13.6868	#N/A	#N/A	#N/A	5.47223	#N/A	#N/A	6.13898	4.98276	#N/A	55.7814	#N/A	#N/A	#N/A	#N/A	11.9419	44.7717	#N/A	#N/A	7.97284	20.8327	70.5818	41.0923	#N/A	#N/A	#N/A	15.0354	#N/A	11.509	19.0689	#N/A	#N/A	51.6785	#N/A	39.0956	86.5181	#N/A	#N/A	#N/A	52.7957
Q16778	1.3514	723.359	165.355	3974.23	263.258	303.263	403.401	61.4725	1750.89	467.85	389.552	767.165	84.2179	180.583	597.348	273.133	296.412	3176.51	10.2542	3132.24	113.33	461.666	452.334	2129.89	845.911	274.946	766.858	599.037	298.653	521.489	5843.62	299.387	513.143	323.833	858.725	482.687	782.822	601.384	665.876	677.175	7005.15	2651.57	6512.61	5219.52	4952.07	5882.04	203.462	187.933	522.59
P62906	#N/A	551.882	252.114	703.491	26.9693	16.0669	314.715	16.1239	221.584	32.8684	73.5135	411.565	20.2176	56.1294	163.725	30.1102	47.1877	79.3089	2.70472	448.805	59.6605	106.733	240.554	230.977	344.175	495.576	124.785	356.23	65.9401	132.772	1406.85	108.344	23.5444	16.4661	284.768	364.218	226.971	196.625	179.935	224.947	962.388	1622.48	661.4	585.507	548.93	697.241	15.9842	165.286	936.689
Q9H3N1	#N/A	99.9965	#N/A	#N/A	6.98189	30.1255	42.8752	#N/A	141.084	76.8262	17.9059	136.031	#N/A	#N/A	62.5519	15.622	57.4498	24.8307	#N/A	619.214	43.3741	92.4251	44.6004	71.799	#N/A	#N/A	30.2457	47.8843	77.1958	78.1466	415.625	217.099	23.2326	33.2648	66.24	#N/A	49.0145	45.7116	110.347	54.27	388.635	#N/A	298.959	304.845	712.413	437.163	20.221	46.8168	#N/A
Q9ULV4	#N/A	26.7101	28.5669	57.2546	51.4744	100.064	82.5482	79.324	145.233	157.049	14.6231	45.65	19.2804	25.6413	316.546	49.6377	350.105	279.284	#N/A	471.69	60.7575	73.1444	8.44051	36.1719	43.8462	82.6663	193.054	77.1469	199.415	531.282	363.752	119.672	104.157	22.7864	34.8244	40.6991	145.398	218.508	104.201	96.7393	160.021	181.085	548.177	875.438	373.126	580.306	4.23678	21.4101	65.4145
A0A0A0MT83	#N/A	141.915	13.1498	32.6911	50.5161	95.5745	95.98	#N/A	79.567	75.2277	13.8273	78.1258	13.7908	32.0516	114.199	49.2597	89.061	120.749	#N/A	221.491	10.3794	84.5445	54.3837	77.1376	18.5366	37.6138	38.8873	58.1624	122.219	122.116	94.4989	62.4109	58.861	9.23099	77.9403	28.1265	83.4539	104.067	48.6212	65.204	1106.65	570.004	829.326	1294.2	466.787	953.38	33.4128	48.2441	28.4285
Q9Y570	#N/A	5.1329	73.6088	104.034	20.535	23.8641	6.49355	#N/A	91.8081	52.8492	4.7749	3.26801	6.96237	56.2858	24.5361	14.8661	14.2937	32.6371	#N/A	363.805	3.20665	2.52486	#N/A	3.8133	120.131	58.6664	10.1971	19.2263	14.2573	22.4647	104.703	60.3512	25.4935	#N/A	2.48746	56.253	24.4485	20.9917	44.0122	12.0674	125.016	681.343	198.585	350.934	914.02	95.3094	#N/A	#N/A	56.7119
Q8WU90	#N/A	70.2447	51.5413	59.2413	7.66639	17.6027	24.9068	6.47837	127.909	100.204	24.7698	65.2581	22.4938	23.1397	51.0411	8.06298	16.1263	20.0141	#N/A	464.743	18.2273	45.677	27.4316	39.4404	90.5442	87.0171	17.6289	39.299	20.448	19.4886	325.697	127.397	26.0392	8.89834	48.8278	64.0299	32.5588	17.2634	77.812	50.4698	323.344	435.836	250.872	85.7744	429.376	351.234	13.2881	14.7492	207.557
M0QXB5	#N/A	17.5849	85.0961	60.5056	55.9921	61.7868	40.1177	34.1194	92.5342	99.7042	22.0839	14.6039	22.226	64.1032	24.3846	23.433	139.914	124.071	#N/A	218.426	33.3322	169.472	8.34459	8.2803	266.998	61.7541	#N/A	29.8672	104.772	113.476	82.3809	73.0187	40.9299	7.48459	15.7539	69.2145	40.3165	81.7784	53.3207	43.2693	54.9128	216.377	125.054	271.9	167.858	137.844	9.72534	7.42217	55.1164
P49903	#N/A	41.2533	7.55738	#N/A	32.0346	25.8725	25.7074	6.76629	21.37	29.0721	21.2881	22.6718	4.95399	7.81747	34.0779	27.0866	41.5984	61.6201	#N/A	109.315	15.3581	25.3251	9.11191	28.3274	16.9325	23.4385	10.1971	22.612	45.4921	59.618	41.6688	29.0427	71.8806	3.65913	35.1008	19.9607	29.1501	38.6604	18.4363	24.9349	233.615	481.212	229.881	658.053	76.7859	283.135	20.3173	27.5953	23.3519
P02452	#N/A	#N/A	13.7544	704.213	6.57119	7.32463	#N/A	#N/A	73.3427	68.7339	#N/A	#N/A	28.1173	25.7976	19.9924	13.4803	#N/A	#N/A	0.832222	53.5338	#N/A	#N/A	#N/A	#N/A	58.4616	124.631	9.16013	5.07863	#N/A	#N/A	224.714	35.428	#N/A	#N/A	#N/A	72.7141	10.9313	#N/A	27.293	#N/A	#N/A	1028.25	120.856	#N/A	109.911	#N/A	#N/A	#N/A	103.561
P35754	#N/A	32.9836	25.3928	33.233	#N/A	#N/A	37.1823	7.19819	27.8018	24.3766	41.084	59.539	6.4268	32.8334	#N/A	#N/A	108.119	165.428	#N/A	45.6672	8.18539	51.0327	14.2913	28.4363	115.854	52.7717	#N/A	#N/A	176.528	187.782	17.5392	17.0961	10.9926	4.74024	50.3019	18.9238	#N/A	130.894	16.7192	12.8008	356.084	126.885	#N/A	1080.44	66.0716	82.9213	22.4357	57.0936	51.0552
A0A087WT59	0	167.2	445.281	1029.14	297.483	251.4	10.5854	34.1194	94.0903	30.0711	722.104	188.83	0	80.9889	694.584	443.968	13.4691	132.791	#N/A	106.965	#N/A	#N/A	62.2487	302.231	316.726	54.8769	545.287	142.081	51.3076	19.8727	40.3932	24.3052	#N/A	#N/A	261.275	98.1186	191.356	38.2551	18.9785	#N/A	812.747	455.023	733.15	143.912	89.1967	#N/A	151.176	178.037	92.3925
B7Z7P8	#N/A	63.3058	70.8882	72.968	14.1007	26.2269	67.6931	28.5048	64.8362	73.829	19.1991	60.356	29.8579	73.1715	21.5069	10.5827	67.8036	63.5302	#N/A	285.139	25.9907	47.6663	17.0728	37.4793	73.79	97.2627	14.5179	32.2856	102.615	81.6027	156.789	79.507	67.047	7.9004	46.3404	67.2702	28.7975	76.5103	52.4169	60.4037	313.814	450.961	194.642	671.787	478.93	590.045	9.82163	24.5503	167.96
O15067	#N/A	52.2796	24.7882	32.6911	24.3682	21.9739	14.7662	13.2447	17.2205	22.2786	59.3878	50.4499	10.3097	32.3643	23.6274	26.4566	25.9303	59.4609	#N/A	53.4316	#N/A	#N/A	5.75489	18.3038	47.7674	28.6314	4.83931	10.0363	16.9775	19.0086	36.2476	8.03309	#N/A	#N/A	30.6786	36.8107	15.0452	32.8248	7.68179	#N/A	315.984	227.861	94.7765	183.85	102.679	#N/A	8.0884	9.23014	56.1317
G3V3H3	#N/A	47.2417	29.4738	69.717	56.6766	143.539	22.2382	#N/A	176.354	133.771	5.67019	32.578	17.5398	32.208	187.05	56.4408	23.8229	37.869	#N/A	1555.03	11.6452	8.95177	18.2238	38.7867	18.0019	39.5788	68.6145	124.306	18.9472	32.3531	397.767	126.367	34.2252	#N/A	42.5631	38.8845	119.304	36.9583	145.502	38.3357	364.292	343.123	969.901	367.027	1260.09	341.71	7.1255	18.8409	64.9793
P16930	#N/A	89.6357	30.2295	45.3341	92.1336	63.3226	81.036	11.0852	228.846	250.06	164.734	78.4322	9.23853	61.4453	201.59	112.63	157.598	234.688	#N/A	415.909	63.5422	119.586	24.4583	118.757	85.7318	37.8945	97.4776	40.6291	130.567	328.427	88.3336	227.501	220.164	20.3747	115.897	45.2357	152.45	152.129	104.834	146.209	1346.02	403.624	1165.69	1627.27	967.503	1749.15	64.0332	84.2131	74.9873
O75323	#N/A	#N/A	112.303	179.891	59.8253	86.9504	98.026	133.454	#N/A	#N/A	#N/A	#N/A	103.9	201.847	164.634	65.3857	156.59	136.694	#N/A	#N/A	48.8592	77.3525	#N/A	#N/A	78.0676	207.578	68.6145	84.2811	174.558	218.407	#N/A	#N/A	153.273	14.387	#N/A	170.444	120.009	189.412	#N/A	80.9383	#N/A	1131.88	690.024	1209.52	#N/A	426.064	#N/A	#N/A	555.805
Q14257	0	55.6064	293.68	96.2672	23.1361	86.0053	#N/A	#N/A	88.6959	81.5216	328.871	74.5515	34.2763	78.0183	90.723	40.9448	#N/A	#N/A	#N/A	412.844	19.6618	22.4177	26.0888	154.82	87.8707	80.2803	14.6908	35.5504	#N/A	#N/A	246.186	43.0491	23.5444	5.65502	120.872	83.4721	50.3074	#N/A	70.311	37.6023	1249.03	647.451	535.074	#N/A	469.555	378.23	7.99211	35.7787	115.019
A0A0C4DGA2	#N/A	23.9535	36.5777	155.689	11.0889	31.3069	68.8494	#N/A	63.6951	30.0711	3.4817	17.2592	17.8076	103.034	53.313	54.929	30.2367	41.9382	#N/A	309.965	84.0479	92.1191	16.4014	14.5995	79.6718	186.946	18.4931	144.016	31.8913	81.9867	57.082	160.147	67.7487	11.9753	24.8746	98.1186	58.8879	108.687	51.8747	99.4061	227.105	1375.15	640.409	1610.92	435.894	1495.88	9.34018	18.3651	139.386
Q14677	#N/A	58.9333	10.7315	27.2727	3.9701	7.67904	26.8637	6.19044	21.37	16.1844	39.4924	40.748	13.7908	20.9508	10.9049	14.8661	55.9838	41.3569	#N/A	92.356	25.0625	29.8392	24.0746	32.4675	145.263	53.6138	10.7156	17.2915	45.8673	39.3613	41.5625	56.7466	15.9042	8.73202	29.7573	22.6826	18.9241	35.0942	20.2438	40.3358	363.726	441.438	111.442	429.799	295.804	352.595	13.2881	38.8237	119.951
P61923	#N/A	167.58	29.6249	74.4129	13.5531	19.9655	57.0187	#N/A	98.3436	84.6187	37.7018	97.6318	39.4981	28.4556	42.2566	9.70077	66.5208	42.3534	#N/A	1372.98	22.8684	32.2876	51.3144	112.983	35.6473	81.4031	16.9376	103.991	67.6284	78.8186	494.285	131.001	54.807	5.40554	109.54	97.3409	57.2424	70.1074	122.909	98.6727	1673.99	1256.11	792.688	1043.2	1479.02	1278.26	10.2068	41.8687	141.562
Q9H6Z4	#N/A	12.0718	33.4036	32.6911	15.7435	15.1218	10.2296	12.093	70.6455	85.2181	10.3456	25.3271	34.4102	44.7159	39.2275	17.2598	49.4783	31.4744	#N/A	264.298	28.3535	54.9348	6.23447	10.0235	59.7093	59.0874	7.25897	21.5237	28.7022	39.9373	94.7115	81.2578	48.5701	12.308	10.6868	52.4941	17.2785	28.3672	46.5426	53.1366	63.7818	204.333	108.643	129.925	242.233	350.446	5.68114	10.9429	125.607
O43681	0.640138	201.799	47.158	83.6242	133.751	192.685	29.0876	23.4661	286.213	296.715	100.074	127.861	23.6988	40.3381	211.737	116.157	39.7659	56.8034	#N/A	1256.92	28.016	38.7145	65.8935	138.586	37.2515	56.1401	71.7255	154.656	52.8083	90.147	408.609	219.571	100.259	6.40348	152.011	42.5138	139.638	65.8928	152.1	70.3377	1823.63	429.113	1764.62	893.048	1697.95	1086.5	51.9006	66.8947	65.1244
P21926	#N/A	204.746	130.289	629.078	39.701	61.4323	232.434	44.3408	386.113	129.076	11.9372	444.143	114.21	468.579	398.181	40.4409	285.233	43.433	#N/A	842.442	259.823	408.491	95.4353	291.009	205.507	714.803	445.044	720.803	322.009	548.946	520.222	529.463	62.1354	133.641	217.791	431.489	397.405	243.066	259.825	355.222	2780.45	4551.35	5262.32	3502.34	3298.4	3193.4	6.64405	269.006	1640.73
P49207	#N/A	37.2611	71.0393	248.886	#N/A	#N/A	128.003	2.87927	30.8102	7.99232	#N/A	51.369	19.0126	59.5691	#N/A	#N/A	9.98729	23.6681	#N/A	159.886	2.10964	16.5263	43.6413	27.1289	111.933	127.999	#N/A	#N/A	21.2922	36.1932	284.878	15.9632	6.54878	#N/A	38.4174	156.575	#N/A	51.4661	49.525	45.0028	130.394	741.005	#N/A	215.363	162.233	203.723	#N/A	9.23014	308.942
P28074	#N/A	202.655	79.6547	96.6284	116.365	64.0314	24.6399	35.559	14.7308	8.39193	68.3407	240.505	39.3642	133.366	232.033	86.551	91.7181	107.378	#N/A	38.6179	55.7788	266.717	140.515	117.559	28.6961	119.157	51.5041	115.358	140.885	141.317	38.161	15.5512	352.62	72.9332	209.96	74.6583	124.593	78.9417	9.94114	146.009	1199.31	410.907	962.141	534.026	38.8394	963.62	93.4018	218.098	319.675
P02760	#N/A	22.1475	108.373	128.416	45.3139	18.9023	20.1033	50.2433	405.823	351.762	59.6862	41.0544	5.89124	48.781	224.308	54.1731	126.628	65.6063	0	624.118	91.2206	172.149	12.2771	34.7555	23.8837	83.7891	116.489	23.4585	138.446	96.6752	245.867	337.39	141.734	92.7257	43.1159	38.4957	40.434	69.9453	142.881	111.34	221.349	142.851	261.939	336.947	737.056	570.353	22.1468	35.0174	55.4065
Q8WZA9	#N/A	17.1097	24.1836	54.5454	43.3973	44.0659	26.7748	27.0652	102.908	83.22	26.2619	24.3058	8.30129	15.6349	64.8238	66.1416	72.5682	75.2396	#N/A	171.533	4.80997	8.26317	8.72825	14.3816	20.319	30.877	22.4682	25.8768	95.2989	67.2982	112.782	76.5203	12.9416	2.57803	17.8728	18.1461	32.6763	62.6509	52.5977	10.8673	89.4455	122.964	149.225	371.998	207.947	95.6674	11.5549	9.51561	40.322
A0A494C1L5	#N/A	#N/A	25.5439	54.9066	#N/A	#N/A	10.4075	7.48611	53.84	42.7589	#N/A	#N/A	40.1675	52.2207	#N/A	#N/A	31.6111	21.2598	#N/A	306.9	29.7881	13.925	#N/A	#N/A	87.336	52.491	#N/A	#N/A	20.2604	14.2085	85.0383	92.6895	61.2778	4.07494	#N/A	61.0487	#N/A	15.8856	53.3207	20.7346	#N/A	420.29	#N/A	67.996	226.072	97.8873	#N/A	#N/A	140.402
Q9NUJ1	#N/A	118.722	47.6115	63.2149	38.7427	69.3477	58.442	54.9941	152.495	188.918	57.8956	116.014	21.9582	65.5104	110.564	49.7637	202.678	185.525	#N/A	413.252	37.4671	158.837	51.6981	79.7524	74.3247	95.2978	41.4798	66.2641	176.622	157.925	174.222	161.589	65.3318	19.7926	95.4446	66.6222	92.7397	128.949	85.3131	59.537	764.344	483.313	885.683	1292.77	808.127	529.178	51.708	66.5141	146.204
Q9BT09	#N/A	39.2572	33.2525	29.4401	78.5805	83.0518	19.5696	10.6533	226.564	250.16	33.1258	46.9776	5.08788	21.7326	147.217	77.1022	88.5112	53.0664	#N/A	473.631	31.307	101.53	10.5506	26.1483	33.6867	47.298	34.3937	63.8457	46.2425	49.5376	330.693	274.67	103.143	38.6704	36.1142	21.3865	99.0869	26.9083	130.5	81.4717	252.863	288.363	1406.25	243.926	1278.57	961.615	36.3015	15.8911	76.5828
[truncated: 577 more rows]
[truncated: 9 more columns]

## Sheet: Sheet2
Protein	Description	Gene Symbol	A1	A2	A3	A4	A5	A6	A7	A8	A9	A10	AA1	AA2	AA3	AA4	AA5	AA6	AA7	AA8	AA9	AA10	AA11	AA12	I1	I2	I3	I4	I5	I6	I7	I8	I9	I10	I11	I12	W1	W2	W3	W4	W5	W6	W7	W8	W9	W10	W11	W12	Mix_p1
[truncated: 58 more rows]
[truncated: 11 more columns]

## Sheet: Sheet3
A0A2R8Y6J3		Tukey	diff	95% CI lower bound	95% CI upper bound	p adj		C9IZ01			diff	95% CI lower bound	95% CI upper bound	p adj		E9PQW4			diff	95% CI lower bound	95% CI upper bound	p adj
[truncated: 222 more rows]

[truncated: 1 more sheets: Sheet4]
